# Supplementary material for: A hitchhiker's guide to deep chemical language processing for bioactivity prediction
Source: Digit Discov. 2024 Dec 16;4(2):316–25. doi: 10.1039/d4dd00311j (PMC11667676; doi:10.1039/d4dd00311j)
Supplement: DD-004-D4DD00311J-s002 [file DD-004-D4DD00311J-s002.xlsx]

## Sheet: Reg_hyperparam
combination	dataset	representation	encoding	model	test_rmse_mean	test_rmse_std	test_r2_mean	test_r2_std	test_ci_mean	test_ci_std	test_mse_mean	test_mse_std
0	5-HT1A	SMILES	Learnable	CNN	1.23583	0.0439193	-0.196521	0.0978388	0.569686	0.0508695	1.52921	0.109825
1	5-HT1A	SMILES	Learnable	CNN	1.16145	0.0308453	-0.0550294	0.0488513	0.583293	0.0634639	1.34991	0.0719502
2	5-HT1A	SMILES	Learnable	CNN	1.159	0.0577858	-0.0527533	0.106883	0.580396	0.0502318	1.34662	0.137913
3	5-HT1A	SMILES	Learnable	CNN	1.17383	0.0518019	-0.0778375	0.0753456	0.570339	0.087304	1.38056	0.120733
4	5-HT1A	SMILES	Learnable	CNN	1.21088	0.054482	-0.147037	0.0851709	0.562691	0.0699736	1.46921	0.13224
5	5-HT1A	SMILES	Learnable	CNN	1.12118	0.0270709	0.0174222	0.0276794	0.608623	0.0521132	1.25778	0.060216
6	5-HT1A	SMILES	Learnable	CNN	1.15116	0.056201	-0.0371794	0.0891134	0.573592	0.0588967	1.32832	0.130741
7	5-HT1A	SMILES	Learnable	CNN	1.16096	0.0421279	-0.0544558	0.0660545	0.585019	0.0879973	1.34961	0.10007
8	5-HT1A	SMILES	Learnable	CNN	1.28456	0.0693089	-0.289902	0.096877	0.485236	0.125848	1.6549	0.175364
9	5-HT1A	SMILES	Learnable	CNN	1.13589	0.0293921	-0.0081538	0.0146706	0.583894	0.0705585	1.29111	0.0661031
10	5-HT1A	SMILES	Learnable	CNN	1.16358	0.0415725	-0.0586378	0.0553223	0.564837	0.0920201	1.35566	0.0975534
11	5-HT1A	SMILES	Learnable	CNN	1.18135	0.0427212	-0.0909264	0.0525454	0.538152	0.0740692	1.39742	0.102321
12	5-HT1A	SMILES	Learnable	CNN	1.14512	0.0566175	-0.0263416	0.0884183	0.642286	0.0598772	1.31451	0.131021
13	5-HT1A	SMILES	Learnable	CNN	1.10667	0.047846	0.0418079	0.0684586	0.629595	0.0629789	1.22701	0.107568
14	5-HT1A	SMILES	Learnable	CNN	1.11839	0.0309124	0.0218124	0.0451818	0.616137	0.0604876	1.25175	0.0692379
15	5-HT1A	SMILES	Learnable	CNN	1.09824	0.0284853	0.0553429	0.0667084	0.624139	0.0638067	1.20693	0.0625635
16	5-HT1A	SMILES	Learnable	CNN	1.17615	0.0790245	-0.0850595	0.133709	0.574916	0.0829466	1.38958	0.186388
17	5-HT1A	SMILES	Learnable	CNN	1.09139	0.0350153	0.06909	0.0340447	0.62468	0.0652211	1.19236	0.0760176
18	5-HT1A	SMILES	Learnable	CNN	1.1093	0.0367657	0.0372683	0.0578067	0.605562	0.048026	1.23189	0.0821518
19	5-HT1A	SMILES	Learnable	CNN	1.09399	0.0591985	0.0627954	0.0903058	0.628566	0.0719752	1.20032	0.134461
20	5-HT1A	SMILES	Learnable	CNN	1.19027	0.0731312	-0.108206	0.105007	0.567914	0.100797	1.4221	0.173563
21	5-HT1A	SMILES	Learnable	CNN	1.10495	0.0309943	0.0446636	0.0539843	0.599587	0.0447137	1.22187	0.0686366
22	5-HT1A	SMILES	Learnable	CNN	1.12867	0.0476884	0.00284668	0.0767194	0.591901	0.0638006	1.27617	0.11016
23	5-HT1A	SMILES	Learnable	CNN	1.11181	0.0475203	0.0324065	0.0751571	0.599852	0.0764839	1.23839	0.108431
24	5-HT1A	SMILES	Learnable	CNN	1.14555	0.0531967	-0.0270064	0.0841672	0.645347	0.0439287	1.31511	0.123558
25	5-HT1A	SMILES	Learnable	CNN	1.0926	0.00854167	0.0653643	0.051699	0.637835	0.0378424	1.19385	0.0186601
26	5-HT1A	SMILES	Learnable	CNN	1.06654	0.0214577	0.11074	0.0226997	0.659558	0.0534591	1.13798	0.0456878
27	5-HT1A	SMILES	Learnable	CNN	1.08953	0.0210489	0.0706118	0.0558794	0.6192	0.0378653	1.18751	0.0453279
28	5-HT1A	SMILES	Learnable	CNN	1.12738	0.0375888	0.00710741	0.0261121	0.627132	0.0703923	1.2724	0.0837532
29	5-HT1A	SMILES	Learnable	CNN	1.09855	0.0140807	0.0561282	0.0317771	0.609302	0.0641242	1.20701	0.0310438
30	5-HT1A	SMILES	Learnable	CNN	1.09245	0.0283523	0.0656538	0.0602277	0.609255	0.0554777	1.19424	0.0625855
31	5-HT1A	SMILES	Learnable	CNN	1.07765	0.0354542	0.0922123	0.0384855	0.639947	0.0434523	1.16259	0.076179
32	5-HT1A	SMILES	Learnable	CNN	1.13808	0.0388824	-0.0121196	0.0371819	0.632281	0.0702563	1.29675	0.0877646
33	5-HT1A	SMILES	Learnable	CNN	1.06094	0.0116696	0.119272	0.03867	0.645623	0.0539268	1.12572	0.0248865
34	5-HT1A	SMILES	Learnable	CNN	1.09574	0.0406502	0.0614553	0.0463348	0.611608	0.045365	1.20229	0.0887207
35	5-HT1A	SMILES	Learnable	CNN	1.10618	0.0247581	0.041692	0.0643005	0.605919	0.0504204	1.22424	0.055066
36	5-HT1A	SMILES	Learnable	CNN	1.3972	0.0546991	-0.530303	0.140803	0.535325	0.0477652	1.95516	0.155549
37	5-HT1A	SMILES	Learnable	CNN	1.24066	0.0600193	-0.204396	0.0955145	0.597408	0.0986744	1.54284	0.147999
38	5-HT1A	SMILES	Learnable	CNN	1.24766	0.119286	-0.224875	0.215691	0.573517	0.096721	1.57088	0.303778
39	5-HT1A	SMILES	Learnable	CNN	1.20734	0.0815953	-0.142124	0.134483	0.521338	0.0658851	1.46432	0.199112
40	5-HT1A	SMILES	Learnable	CNN	1.33026	0.127747	-0.393093	0.258633	0.566709	0.128492	1.7859	0.355543
41	5-HT1A	SMILES	Learnable	CNN	1.231	0.0551419	-0.184466	0.0706862	0.583938	0.0945066	1.51841	0.134574
42	5-HT1A	SMILES	Learnable	CNN	1.208	0.0635027	-0.141331	0.092218	0.578892	0.0877638	1.46329	0.154331
43	5-HT1A	SMILES	Learnable	CNN	1.18204	0.0254151	-0.0936541	0.0624809	0.569009	0.031196	1.39787	0.0605116
44	5-HT1A	SMILES	Learnable	CNN	1.33796	0.0680542	-0.399622	0.102431	0.518696	0.151068	1.79476	0.18444
45	5-HT1A	SMILES	Learnable	CNN	1.1569	0.0496394	-0.0462023	0.060825	0.62292	0.0905885	1.34089	0.116622
46	5-HT1A	SMILES	Learnable	CNN	1.19168	0.0953275	-0.113533	0.15213	0.587121	0.077397	1.42919	0.229997
47	5-HT1A	SMILES	Learnable	CNN	1.17425	0.0496405	-0.0802275	0.0919251	0.583888	0.0520105	1.38132	0.114603
48	5-HT1A	SMILES	Learnable	CNN	1.38956	0.156196	-0.520568	0.299909	0.530557	0.102306	1.95527	0.420504
49	5-HT1A	SMILES	Learnable	CNN	1.17522	0.0706697	-0.08269	0.119906	0.638336	0.0908235	1.38613	0.165848
50	5-HT1A	SMILES	Learnable	CNN	1.13034	0.0718421	4.79e-05	0.0999049	0.638562	0.0840764	1.28283	0.162176
51	5-HT1A	SMILES	Learnable	CNN	1.23083	0.0468934	-0.185592	0.0811513	0.52038	0.0531394	1.51713	0.11562
52	5-HT1A	SMILES	Learnable	CNN	1.36677	0.160753	-0.473952	0.314519	0.568771	0.0882351	1.89389	0.433504
53	5-HT1A	SMILES	Learnable	CNN	1.14551	0.0499232	-0.0252694	0.0528098	0.628373	0.0604731	1.31469	0.113431
54	5-HT1A	SMILES	Learnable	CNN	1.19744	0.11408	-0.126627	0.196103	0.587971	0.0754175	1.44687	0.289596
55	5-HT1A	SMILES	Learnable	CNN	1.21245	0.0471192	-0.151278	0.0915964	0.544046	0.0813644	1.47226	0.114141
56	5-HT1A	SMILES	Learnable	CNN	1.19087	0.0976466	-0.112104	0.161161	0.630514	0.104359	1.42771	0.237465
57	5-HT1A	SMILES	Learnable	CNN	1.13125	0.0826211	-0.0026247	0.124127	0.630436	0.0923367	1.28656	0.192212
58	5-HT1A	SMILES	Learnable	CNN	1.16527	0.0845982	-0.0639811	0.131176	0.601085	0.0631668	1.36502	0.201564
59	5-HT1A	SMILES	Learnable	CNN	1.16915	0.0579047	-0.0683953	0.0710152	0.586196	0.0582397	1.37026	0.134531
60	5-HT1A	SMILES	Learnable	CNN	1.28021	0.134542	-0.289562	0.23798	0.615424	0.102344	1.65703	0.340376
61	5-HT1A	SMILES	Learnable	CNN	1.14394	0.1041	-0.0287533	0.17539	0.632711	0.0907479	1.31943	0.246653
62	5-HT1A	SMILES	Learnable	CNN	1.09022	0.0611981	0.0701174	0.0834231	0.654546	0.0676513	1.19233	0.133855
63	5-HT1A	SMILES	Learnable	CNN	1.18644	0.0691492	-0.103021	0.117994	0.559053	0.0693968	1.41243	0.165281
64	5-HT1A	SMILES	Learnable	CNN	1.29857	0.0852571	-0.318916	0.128566	0.582688	0.116069	1.69356	0.217488
65	5-HT1A	SMILES	Learnable	CNN	1.13231	0.112993	-0.0072375	0.18185	0.633581	0.0965988	1.2949	0.272313
66	5-HT1A	SMILES	Learnable	CNN	1.13116	0.076551	-0.0011834	0.107222	0.62149	0.0481692	1.28539	0.178338
67	5-HT1A	SMILES	Learnable	CNN	1.21659	0.0318682	-0.15714	0.0420701	0.544384	0.0420876	1.48111	0.0775769
68	5-HT1A	SMILES	Learnable	CNN	1.23871	0.14854	-0.2118	0.275623	0.577878	0.122943	1.55647	0.372764
69	5-HT1A	SMILES	Learnable	CNN	1.05792	0.0368169	0.125074	0.041432	0.673999	0.0299193	1.12056	0.0773626
70	5-HT1A	SMILES	Learnable	CNN	1.12483	0.0785332	0.00925538	0.112632	0.613004	0.0629625	1.27141	0.179118
71	5-HT1A	SMILES	Learnable	CNN	1.21295	0.082979	-0.150725	0.118214	0.553533	0.0421482	1.47813	0.202059
72	5-HT1A	SMILES	Learnable	CNN	1.54198	0.0738465	-0.860625	0.149079	0.45838	0.0571783	2.38315	0.227064
73	5-HT1A	SMILES	Learnable	CNN	1.28603	0.0831932	-0.296434	0.151088	0.563839	0.0991685	1.66078	0.216814
74	5-HT1A	SMILES	Learnable	CNN	1.3031	0.0519636	-0.329756	0.105735	0.504984	0.0706328	1.70076	0.135468
75	5-HT1A	SMILES	Learnable	CNN	1.22986	0.0850119	-0.184216	0.132623	0.493827	0.0495459	1.51979	0.209194
76	5-HT1A	SMILES	Learnable	CNN	1.50818	0.142059	-0.784104	0.273969	0.474066	0.110501	2.29478	0.411061
77	5-HT1A	SMILES	Learnable	CNN	1.20542	0.06626	-0.137049	0.102802	0.582687	0.0858476	1.45742	0.16575
78	5-HT1A	SMILES	Learnable	CNN	1.19308	0.0466031	-0.113229	0.0697143	0.581823	0.0560103	1.42561	0.111359
79	5-HT1A	SMILES	Learnable	CNN	1.18446	0.0526722	-0.0993921	0.102712	0.547684	0.085725	1.40572	0.127996
80	5-HT1A	SMILES	Learnable	CNN	1.4337	0.0330345	-0.607657	0.0694182	0.510603	0.10943	2.05659	0.0959052
81	5-HT1A	SMILES	Learnable	CNN	1.363	0.112574	-0.458077	0.21246	0.519288	0.0900117	1.87044	0.304839
82	5-HT1A	SMILES	Learnable	CNN	1.2828	0.0714013	-0.286165	0.0966057	0.523975	0.107595	1.65067	0.180507
83	5-HT1A	SMILES	Learnable	CNN	1.15834	0.0422001	-0.0519037	0.0945945	0.601854	0.0328982	1.34354	0.0972627
84	5-HT1A	SMILES	Learnable	CNN	1.42694	0.0591552	-0.592266	0.100912	0.501626	0.0522463	2.03966	0.167495
85	5-HT1A	SMILES	Learnable	CNN	1.2751	0.118365	-0.276348	0.204758	0.586602	0.104861	1.63988	0.306518
86	5-HT1A	SMILES	Learnable	CNN	1.25996	0.113534	-0.245457	0.189245	0.562004	0.102091	1.60039	0.285625
87	5-HT1A	SMILES	Learnable	CNN	1.12568	0.0430645	0.00923896	0.0559635	0.586145	0.0496328	1.26901	0.0967896
88	5-HT1A	SMILES	Learnable	CNN	1.44971	0.0934798	-0.648512	0.193692	0.477484	0.102121	2.11041	0.265886
89	5-HT1A	SMILES	Learnable	CNN	1.32476	0.174346	-0.390755	0.3332	0.542872	0.0978008	1.78539	0.453006
90	5-HT1A	SMILES	Learnable	CNN	1.26399	0.0643724	-0.249167	0.0917765	0.560208	0.063567	1.60183	0.164987
91	5-HT1A	SMILES	Learnable	CNN	1.19114	0.108992	-0.114529	0.177679	0.548306	0.0910072	1.43068	0.258092
92	5-HT1A	SMILES	Learnable	CNN	1.23392	0.0941204	-0.19143	0.13888	0.604852	0.0881648	1.53141	0.229846
93	5-HT1A	SMILES	Learnable	CNN	1.28692	0.0708324	-0.302454	0.170816	0.528255	0.0708183	1.66118	0.1774
94	5-HT1A	SMILES	Learnable	CNN	1.21231	0.115464	-0.156017	0.205956	0.545764	0.0793989	1.48302	0.285429
95	5-HT1A	SMILES	Learnable	CNN	1.12698	0.0529398	0.00515743	0.0886014	0.595593	0.0666502	1.27289	0.11953
96	5-HT1A	SMILES	Learnable	CNN	1.40167	0.0403778	-0.537221	0.0866775	0.527395	0.0429186	1.96631	0.113883
97	5-HT1A	SMILES	Learnable	CNN	1.29308	0.0831996	-0.308697	0.135697	0.545997	0.0541952	1.67899	0.217002
98	5-HT1A	SMILES	Learnable	CNN	1.25558	0.0920062	-0.235423	0.154723	0.56127	0.077829	1.58495	0.233582
99	5-HT1A	SMILES	Learnable	CNN	1.19464	0.0256906	-0.11773	0.0749226	0.56181	0.0681494	1.42783	0.0609844
100	5-HT1A	SMILES	Learnable	CNN	1.44298	0.053503	-0.630859	0.130881	0.47043	0.0774693	2.08506	0.15673
101	5-HT1A	SMILES	Learnable	CNN	1.36298	0.111793	-0.459277	0.219833	0.554588	0.0754292	1.8702	0.304689
102	5-HT1A	SMILES	Learnable	CNN	1.35561	0.0705734	-0.436528	0.10512	0.533809	0.0526413	1.84266	0.1941
103	5-HT1A	SMILES	Learnable	CNN	1.21779	0.083542	-0.162508	0.143461	0.579038	0.053991	1.48998	0.212974
104	5-HT1A	SMILES	Learnable	CNN	1.34778	0.0671397	-0.423361	0.137907	0.539094	0.0511287	1.82103	0.183748
105	5-HT1A	SMILES	Learnable	CNN	1.30348	0.0697066	-0.331334	0.13457	0.538785	0.0525769	1.70392	0.183349
106	5-HT1A	SMILES	Learnable	CNN	1.24762	0.0504674	-0.222766	0.139941	0.564652	0.0172861	1.55909	0.125968
107	5-HT1A	SMILES	Learnable	CNN	1.20106	0.0970152	-0.13113	0.158515	0.585804	0.0695145	1.45196	0.241727
108	5-HT1A	SMILES	Learnable	CNN	1.21174	0.070723	-0.148432	0.100496	0.607078	0.0803367	1.47332	0.170078
109	5-HT1A	SMILES	Learnable	CNN	1.15023	0.0651452	-0.0361011	0.102707	0.604162	0.0757182	1.32728	0.149714
110	5-HT1A	SMILES	Learnable	CNN	1.12471	0.0546866	0.00967314	0.0876867	0.622341	0.0489019	1.26796	0.125103
111	5-HT1A	SMILES	Learnable	CNN	1.17109	0.0276976	-0.0725565	0.0445399	0.584399	0.0560226	1.37222	0.065112
112	5-HT1A	SMILES	Learnable	CNN	1.2441	0.0417058	-0.211211	0.0772339	0.565043	0.0985458	1.54953	0.10435
113	5-HT1A	SMILES	Learnable	CNN	1.11578	0.024493	0.0268391	0.0241838	0.618533	0.0593842	1.24556	0.054739
114	5-HT1A	SMILES	Learnable	CNN	1.13365	0.0311468	-0.0049157	0.0427986	0.619909	0.0900303	1.28612	0.0702708
115	5-HT1A	SMILES	Learnable	CNN	1.15496	0.059436	-0.0447517	0.0986742	0.57833	0.0875081	1.33747	0.139799
116	5-HT1A	SMILES	Learnable	CNN	1.22358	0.0752163	-0.172774	0.129778	0.585168	0.0662991	1.50281	0.186837
117	5-HT1A	SMILES	Learnable	CNN	1.13625	0.0678832	-0.01202	0.116586	0.594933	0.053194	1.29566	0.158922
118	5-HT1A	SMILES	Learnable	CNN	1.14696	0.0475149	-0.0290696	0.0695852	0.583738	0.0702475	1.31777	0.109326
119	5-HT1A	SMILES	Learnable	CNN	1.1823	0.0215068	-0.0955216	0.0833857	0.579066	0.0623634	1.3983	0.0507138
120	5-HT1A	SMILES	Learnable	CNN	1.12037	0.0350227	0.0192651	0.0264653	0.650319	0.0733642	1.25645	0.0774382
121	5-HT1A	SMILES	Learnable	CNN	1.07603	0.03526	0.0944224	0.0487816	0.650063	0.0733867	1.15908	0.0769308
122	5-HT1A	SMILES	Learnable	CNN	1.07486	0.0205976	0.0965331	0.031382	0.659403	0.0685143	1.15575	0.0444169
123	5-HT1A	SMILES	Learnable	CNN	1.0881	0.0141317	0.0734586	0.0451193	0.609452	0.0489105	1.18415	0.0308114
124	5-HT1A	SMILES	Learnable	CNN	1.17692	0.0670253	-0.0851761	0.116183	0.63818	0.0544879	1.38962	0.161705
125	5-HT1A	SMILES	Learnable	CNN	1.09027	0.0414838	0.0711494	0.0408075	0.649183	0.0699149	1.1904	0.0893146
126	5-HT1A	SMILES	Learnable	CNN	1.10995	0.0381382	0.0371793	0.038644	0.634814	0.0632887	1.23345	0.0853959
127	5-HT1A	SMILES	Learnable	CNN	1.11151	0.0261789	0.0322251	0.0688057	0.622065	0.0595855	1.23615	0.0579191
128	5-HT1A	SMILES	Learnable	CNN	1.14672	0.0952882	-0.0337827	0.170648	0.651625	0.0520644	1.32405	0.228224
129	5-HT1A	SMILES	Learnable	CNN	1.06872	0.0333126	0.107138	0.0366451	0.662193	0.0630241	1.14328	0.0713586
130	5-HT1A	SMILES	Learnable	CNN	1.07463	0.0500174	0.0963399	0.0704757	0.663498	0.0443704	1.15733	0.110154
131	5-HT1A	SMILES	Learnable	CNN	1.11905	0.0579674	0.0180461	0.107284	0.62897	0.0587871	1.25563	0.134645
132	5-HT1A	SMILES	Learnable	CNN	1.12126	0.0301503	0.0174934	0.0245806	0.644017	0.0545676	1.25813	0.0674825
133	5-HT1A	SMILES	Learnable	CNN	1.07024	0.0323418	0.104679	0.0337975	0.633922	0.0551741	1.14646	0.0695534
134	5-HT1A	SMILES	Learnable	CNN	1.09951	0.0480065	0.0537749	0.0724301	0.629679	0.0614845	1.21124	0.106708
135	5-HT1A	SMILES	Learnable	CNN	1.13336	0.0490249	-0.0052394	0.0762779	0.588935	0.066513	1.28691	0.111679
136	5-HT1A	SMILES	Learnable	CNN	1.10433	0.0318288	0.0461056	0.0482639	0.634005	0.0435289	1.22056	0.0703819
137	5-HT1A	SMILES	Learnable	CNN	1.05214	0.0370145	0.133135	0.064599	0.64238	0.0409966	1.10837	0.0781157
138	5-HT1A	SMILES	Learnable	CNN	1.09797	0.0358606	0.0574838	0.0436332	0.610546	0.042451	1.20682	0.0797715
139	5-HT1A	SMILES	Learnable	CNN	1.08022	0.0246608	0.0870806	0.0448377	0.650791	0.0653174	1.16749	0.053438
140	5-HT1A	SMILES	Learnable	CNN	1.09229	0.0412957	0.0658983	0.0712902	0.680104	0.0591046	1.1948	0.0917489
141	5-HT1A	SMILES	Learnable	CNN	1.03997	0.0150178	0.15433	0.0219558	0.672603	0.0505628	1.08177	0.0313267
142	5-HT1A	SMILES	Learnable	CNN	1.0559	0.0276677	0.128275	0.0337852	0.652683	0.0473408	1.11569	0.0591051
143	5-HT1A	SMILES	Learnable	CNN	1.10912	0.0171793	0.0375165	0.0433477	0.611358	0.067885	1.23044	0.0381439
144	5-HT1A	SMILES	Learnable	CNN	1.34313	0.0927365	-0.412654	0.161486	0.566702	0.072482	1.81259	0.24439
145	5-HT1A	SMILES	Learnable	CNN	1.30693	0.126587	-0.346757	0.261332	0.551254	0.0841288	1.7241	0.342813
146	5-HT1A	SMILES	Learnable	CNN	1.24773	0.085325	-0.220845	0.149665	0.57216	0.102605	1.56412	0.216037
147	5-HT1A	SMILES	Learnable	CNN	1.2483	0.0405298	-0.221205	0.101006	0.518883	0.046119	1.55989	0.100057
148	5-HT1A	SMILES	Learnable	CNN	1.31859	0.171688	-0.378345	0.344904	0.518459	0.164123	1.76815	0.461509
149	5-HT1A	SMILES	Learnable	CNN	1.23977	0.0795932	-0.204708	0.141957	0.589665	0.0632563	1.54338	0.200038
150	5-HT1A	SMILES	Learnable	CNN	1.21993	0.0915553	-0.166683	0.147488	0.580412	0.103859	1.49661	0.222528
151	5-HT1A	SMILES	Learnable	CNN	1.20062	0.0752577	-0.127336	0.104906	0.559679	0.0830464	1.44716	0.179577
152	5-HT1A	SMILES	Learnable	CNN	1.32948	0.110931	-0.386298	0.203615	0.554567	0.124087	1.77981	0.299997
153	5-HT1A	SMILES	Learnable	CNN	1.16378	0.0620946	-0.0604801	0.0979492	0.613341	0.0766677	1.35824	0.144577
154	5-HT1A	SMILES	Learnable	CNN	1.16479	0.0662314	-0.0620696	0.101908	0.603202	0.0625607	1.36113	0.154553
155	5-HT1A	SMILES	Learnable	CNN	1.22542	0.0710097	-0.175304	0.110946	0.550862	0.0506909	1.5067	0.175574
156	5-HT1A	SMILES	Learnable	CNN	1.23175	0.16038	-0.204465	0.330147	0.591611	0.128549	1.54294	0.430178
157	5-HT1A	SMILES	Learnable	CNN	1.16067	0.0805662	-0.0556861	0.126703	0.61719	0.100127	1.35366	0.189672
158	5-HT1A	SMILES	Learnable	CNN	1.25275	0.156245	-0.242904	0.316199	0.566768	0.074681	1.5938	0.417892
159	5-HT1A	SMILES	Learnable	CNN	1.28392	0.038071	-0.291046	0.0921281	0.532128	0.0644002	1.64989	0.0959457
160	5-HT1A	SMILES	Learnable	CNN	1.16817	0.0572231	-0.0678206	0.086084	0.694312	0.0656214	1.36791	0.132782
161	5-HT1A	SMILES	Learnable	CNN	1.14348	0.0710334	-0.0231641	0.100621	0.648282	0.0641088	1.3126	0.162793
162	5-HT1A	SMILES	Learnable	CNN	1.22762	0.0817728	-0.178757	0.118901	0.57511	0.0825716	1.51373	0.203039
163	5-HT1A	SMILES	Learnable	CNN	1.25566	0.046729	-0.233044	0.0726037	0.526733	0.0463486	1.57887	0.118324
164	5-HT1A	SMILES	Learnable	CNN	1.37156	0.0633926	-0.475153	0.147098	0.412191	0.0777796	1.88519	0.172762
165	5-HT1A	SMILES	Learnable	CNN	1.10559	0.0461293	0.043703	0.0658733	0.656797	0.0551162	1.22446	0.102191
166	5-HT1A	SMILES	Learnable	CNN	1.19548	0.12218	-0.123852	0.197196	0.56627	0.0929801	1.4441	0.286373
167	5-HT1A	SMILES	Learnable	CNN	1.20703	0.0723241	-0.140367	0.113289	0.557444	0.0283927	1.46215	0.175795
168	5-HT1A	SMILES	Learnable	CNN	1.09092	0.0416504	0.069164	0.0563626	0.683827	0.0703363	1.19185	0.0920751
169	5-HT1A	SMILES	Learnable	CNN	1.08427	0.0354232	0.0814922	0.0263241	0.680109	0.0468641	1.17689	0.0756783
170	5-HT1A	SMILES	Learnable	CNN	1.11131	0.0551097	0.0335457	0.0793737	0.658187	0.0576774	1.23804	0.121587
171	5-HT1A	SMILES	Learnable	CNN	1.28695	0.0552048	-0.294964	0.0801574	0.512605	0.0359758	1.6593	0.144524
172	5-HT1A	SMILES	Learnable	CNN	1.18579	0.109165	-0.105073	0.190113	0.643402	0.0928794	1.41801	0.267757
173	5-HT1A	SMILES	Learnable	CNN	1.08459	0.0197836	0.0799282	0.0356603	0.653204	0.041262	1.17674	0.0428924
174	5-HT1A	SMILES	Learnable	CNN	1.20464	0.070235	-0.134157	0.0897501	0.591489	0.0579091	1.45608	0.166937
175	5-HT1A	SMILES	Learnable	CNN	1.25918	0.105703	-0.244318	0.184917	0.541592	0.0836265	1.5967	0.266992
176	5-HT1A	SMILES	Learnable	CNN	1.18277	0.182918	-0.116971	0.353507	0.620371	0.141791	1.4324	0.462642
177	5-HT1A	SMILES	Learnable	CNN	1.09585	0.0588865	0.060143	0.0834758	0.664639	0.063856	1.20435	0.128262
178	5-HT1A	SMILES	Learnable	CNN	1.19011	0.0818182	-0.107651	0.112933	0.564731	0.0763927	1.42305	0.195421
179	5-HT1A	SMILES	Learnable	CNN	1.23298	0.0624369	-0.188192	0.0809389	0.555118	0.063575	1.52413	0.149095
180	5-HT1A	SMILES	Learnable	CNN	1.45472	0.0619005	-0.657315	0.135629	0.523432	0.0583064	2.12005	0.178153
181	5-HT1A	SMILES	Learnable	CNN	1.33854	0.107326	-0.406002	0.198911	0.539887	0.091246	1.80321	0.285342
182	5-HT1A	SMILES	Learnable	CNN	1.31762	0.133961	-0.365362	0.248936	0.524078	0.0826184	1.75407	0.351865
183	5-HT1A	SMILES	Learnable	CNN	1.23413	0.0395432	-0.191844	0.0727529	0.517598	0.0589816	1.52463	0.0977541
184	5-HT1A	SMILES	Learnable	CNN	1.46166	0.187124	-0.688693	0.384268	0.49707	0.106988	2.17147	0.535333
185	5-HT1A	SMILES	Learnable	CNN	1.20245	0.0494917	-0.129679	0.0523626	0.577295	0.0535745	1.44834	0.118394
186	5-HT1A	SMILES	Learnable	CNN	1.22307	0.0648395	-0.17008	0.0962236	0.548303	0.0614836	1.50011	0.158572
187	5-HT1A	SMILES	Learnable	CNN	1.19634	0.0759645	-0.121214	0.122508	0.554315	0.0964557	1.43699	0.184681
188	5-HT1A	SMILES	Learnable	CNN	1.4785	0.0565718	-0.710582	0.115022	0.467303	0.0479362	2.18918	0.165693
189	5-HT1A	SMILES	Learnable	CNN	1.31008	0.0886114	-0.343491	0.143664	0.530856	0.102391	1.72417	0.229728
190	5-HT1A	SMILES	Learnable	CNN	1.36848	0.0783821	-0.464704	0.12475	0.472013	0.0426484	1.87889	0.213584
191	5-HT1A	SMILES	Learnable	CNN	1.2207	0.0470042	-0.169035	0.114914	0.553051	0.0790804	1.49232	0.111873
192	5-HT1A	SMILES	Learnable	CNN	1.46956	0.0609145	-0.690084	0.126983	0.436843	0.0522911	2.16332	0.1813
193	5-HT1A	SMILES	Learnable	CNN	1.33417	0.0772419	-0.392987	0.128583	0.521891	0.0689556	1.78597	0.20626
194	5-HT1A	SMILES	Learnable	CNN	1.34126	0.0685373	-0.406679	0.105335	0.502425	0.0741313	1.80368	0.180895
195	5-HT1A	SMILES	Learnable	CNN	1.23342	0.0545701	-0.188739	0.0636137	0.547369	0.0809646	1.52431	0.134664
196	5-HT1A	SMILES	Learnable	CNN	1.36951	0.031051	-0.468688	0.0966763	0.550549	0.0832149	1.87652	0.0841116
197	5-HT1A	SMILES	Learnable	CNN	1.3656	0.0976414	-0.465423	0.202693	0.534675	0.0583055	1.87441	0.262446
198	5-HT1A	SMILES	Learnable	CNN	1.2551	0.0997731	-0.23635	0.173306	0.584258	0.0617357	1.58522	0.250336
199	5-HT1A	SMILES	Learnable	CNN	1.13209	0.0299935	-0.003649	0.0689778	0.589282	0.0674478	1.28254	0.0678263
200	5-HT1A	SMILES	Learnable	CNN	1.38856	0.127169	-0.522901	0.285276	0.518219	0.0922379	1.94428	0.351591
201	5-HT1A	SMILES	Learnable	CNN	1.21555	0.094075	-0.158325	0.151197	0.576884	0.0856989	1.48641	0.225889
202	5-HT1A	SMILES	Learnable	CNN	1.35239	0.0981913	-0.437289	0.197975	0.485451	0.0593432	1.8386	0.258233
203	5-HT1A	SMILES	Learnable	CNN	1.21948	0.0871374	-0.165871	0.149012	0.557252	0.0505678	1.49472	0.21255
204	5-HT1A	SMILES	Learnable	CNN	1.42068	0.085459	-0.583724	0.192183	0.517795	0.0592536	2.02562	0.246916
205	5-HT1A	SMILES	Learnable	CNN	1.26744	0.0891073	-0.257747	0.143476	0.570612	0.078519	1.61435	0.228221
206	5-HT1A	SMILES	Learnable	CNN	1.30342	0.0881525	-0.330471	0.151047	0.550854	0.0727945	1.70668	0.227683
207	5-HT1A	SMILES	Learnable	CNN	1.24353	0.04563	-0.212584	0.111547	0.558693	0.0773354	1.54846	0.111736
208	5-HT1A	SMILES	Learnable	CNN	1.42524	0.0932665	-0.593414	0.195618	0.537138	0.0502075	2.04001	0.266293
209	5-HT1A	SMILES	Learnable	CNN	1.35641	0.0908347	-0.441247	0.161068	0.553852	0.0557183	1.8481	0.243182
210	5-HT1A	SMILES	Learnable	CNN	1.33993	0.0531954	-0.406406	0.117951	0.550018	0.0612222	1.79825	0.145357
211	5-HT1A	SMILES	Learnable	CNN	1.24609	0.0848654	-0.219026	0.158072	0.55316	0.0675057	1.55994	0.213445
212	5-HT1A	SMILES	Learnable	CNN	1.28674	0.013111	-0.295972	0.0669982	0.580794	0.0639521	1.65588	0.0335964
213	5-HT1A	SMILES	Learnable	CNN	1.34197	0.0622038	-0.408347	0.0978543	0.541727	0.0526977	1.80476	0.169044
214	5-HT1A	SMILES	Learnable	CNN	1.35231	0.056031	-0.430277	0.0912959	0.51957	0.0539249	1.83188	0.150761
215	5-HT1A	SMILES	Learnable	CNN	1.30749	0.106794	-0.338252	0.167379	0.589131	0.0922313	1.72093	0.271316
216	5-HT1A	SMILES	Learnable	CNN	1.19973	0.056003	-0.126454	0.0927623	0.569785	0.0719365	1.4425	0.136206
217	5-HT1A	SMILES	Learnable	CNN	1.13277	0.0568771	-0.0044087	0.0883415	0.602907	0.0664141	1.28641	0.130054
218	5-HT1A	SMILES	Learnable	CNN	1.16604	0.0587934	-0.0654456	0.106755	0.5787	0.0850145	1.3631	0.140162
219	5-HT1A	SMILES	Learnable	CNN	1.16047	0.0371563	-0.0525202	0.0399793	0.547506	0.0633502	1.34808	0.0858017
220	5-HT1A	SMILES	Learnable	CNN	1.28196	0.0501066	-0.288689	0.122732	0.547437	0.053902	1.64594	0.130618
221	5-HT1A	SMILES	Learnable	CNN	1.15083	0.0720934	-0.0386348	0.126787	0.603971	0.0633636	1.32961	0.170997
222	5-HT1A	SMILES	Learnable	CNN	1.12577	0.0314962	0.00884498	0.0460999	0.610364	0.0720342	1.26836	0.0721298
223	5-HT1A	SMILES	Learnable	CNN	1.13972	0.0192651	-0.0164541	0.0495732	0.582907	0.0700683	1.29934	0.0441105
224	5-HT1A	SMILES	Learnable	CNN	1.25152	0.0904824	-0.232961	0.188253	0.568924	0.1183	1.57449	0.22778
225	5-HT1A	SMILES	Learnable	CNN	1.15047	0.0735203	-0.037299	0.122215	0.620369	0.0663505	1.32898	0.172144
226	5-HT1A	SMILES	Learnable	CNN	1.14566	0.0601506	-0.0277813	0.094235	0.616225	0.0801222	1.31616	0.139748
227	5-HT1A	SMILES	Learnable	CNN	1.18293	0.0430832	-0.0969936	0.097895	0.585219	0.0706667	1.40117	0.101045
228	5-HT1A	SMILES	Learnable	CNN	1.11256	0.0493153	0.0319555	0.0656046	0.642317	0.0768099	1.24022	0.110896
229	5-HT1A	SMILES	Learnable	CNN	1.08247	0.0292847	0.0832501	0.0486606	0.651665	0.0735348	1.1726	0.0635314
230	5-HT1A	SMILES	Learnable	CNN	1.08882	0.0345587	0.0725028	0.0528349	0.657517	0.0812476	1.18673	0.0751544
231	5-HT1A	SMILES	Learnable	CNN	1.16576	0.073882	-0.0643454	0.114473	0.576862	0.102149	1.36446	0.176804
232	5-HT1A	SMILES	Learnable	CNN	1.12864	0.0587067	0.00311112	0.0871868	0.641813	0.0790057	1.27728	0.133418
233	5-HT1A	SMILES	Learnable	CNN	1.08874	0.0200526	0.0728824	0.03588	0.642052	0.0616402	1.18577	0.043972
234	5-HT1A	SMILES	Learnable	CNN	1.0786	0.0338782	0.0905364	0.0380071	0.649989	0.0651351	1.16453	0.0736144
235	5-HT1A	SMILES	Learnable	CNN	1.1221	0.03306	0.015443	0.0452052	0.629472	0.0744597	1.2602	0.0741763
236	5-HT1A	SMILES	Learnable	CNN	1.11633	0.0945809	0.0203697	0.161344	0.665647	0.0685288	1.25514	0.21869
237	5-HT1A	SMILES	Learnable	CNN	1.04503	0.0310348	0.143629	0.0758731	0.689406	0.0577594	1.09305	0.0640689
238	5-HT1A	SMILES	Learnable	CNN	1.09796	0.0411156	0.0544359	0.092523	0.661218	0.0710368	1.20721	0.090343
239	5-HT1A	SMILES	Learnable	CNN	1.18918	0.0359975	-0.105258	0.0391529	0.621549	0.0778123	1.41545	0.0847604
240	5-HT1A	SMILES	Learnable	CNN	1.12761	0.0444937	0.00536779	0.0650252	0.641137	0.0606059	1.27348	0.100969
241	5-HT1A	SMILES	Learnable	CNN	1.07427	0.0264993	0.0971524	0.0445856	0.637214	0.0685728	1.15476	0.0565555
242	5-HT1A	SMILES	Learnable	CNN	1.11097	0.0459712	0.0344763	0.0661407	0.619675	0.0637783	1.23637	0.101999
243	5-HT1A	SMILES	Learnable	CNN	1.10448	0.0223735	0.0463397	0.0249672	0.607576	0.0511297	1.22038	0.049486
244	5-HT1A	SMILES	Learnable	CNN	1.07656	0.0615714	0.0925223	0.0865933	0.678498	0.0656986	1.16278	0.131587
245	5-HT1A	SMILES	Learnable	CNN	1.06649	0.0309371	0.109929	0.0520827	0.658156	0.0591015	1.13835	0.0654212
246	5-HT1A	SMILES	Learnable	CNN	1.07437	0.0499081	0.0970169	0.0662739	0.634722	0.0640255	1.15677	0.108238
247	5-HT1A	SMILES	Learnable	CNN	1.12177	0.0437791	0.015111	0.0728401	0.648486	0.058765	1.26028	0.0998796
248	5-HT1A	SMILES	Learnable	CNN	1.05639	0.0258839	0.127257	0.0365924	0.690817	0.0646255	1.11664	0.0548512
249	5-HT1A	SMILES	Learnable	CNN	1.04168	0.0333146	0.151951	0.0310588	0.652184	0.0743069	1.08621	0.069796
250	5-HT1A	SMILES	Learnable	CNN	1.08618	0.0342782	0.0766305	0.0585604	0.66484	0.061363	1.18097	0.0747731
251	5-HT1A	SMILES	Learnable	CNN	1.162	0.0522875	-0.0599547	0.11544	0.63597	0.0501883	1.35297	0.121943
252	5-HT1A	SMILES	Learnable	CNN	1.39187	0.188982	-0.533289	0.368741	0.499827	0.165202	1.97302	0.512775
253	5-HT1A	SMILES	Learnable	CNN	1.23139	0.0635753	-0.187862	0.113522	0.596	0.0945327	1.52037	0.157138
254	5-HT1A	SMILES	Learnable	CNN	1.20768	0.062303	-0.140555	0.0866836	0.597164	0.094506	1.46237	0.149615
255	5-HT1A	SMILES	Learnable	CNN	1.23656	0.0915757	-0.196661	0.13673	0.52637	0.0560061	1.53746	0.225137
256	5-HT1A	SMILES	Learnable	CNN	1.30745	0.160634	-0.353455	0.332761	0.615009	0.124348	1.73524	0.44777
257	5-HT1A	SMILES	Learnable	CNN	1.17393	0.0564155	-0.0782086	0.0825742	0.617729	0.0846818	1.38129	0.131662
258	5-HT1A	SMILES	Learnable	CNN	1.22228	0.0554534	-0.1673	0.0641418	0.583502	0.0741307	1.49704	0.132843
259	5-HT1A	SMILES	Learnable	CNN	1.20577	0.0852731	-0.139448	0.141784	0.528083	0.0576109	1.46115	0.214647
260	5-HT1A	SMILES	Learnable	CNN	1.35947	0.13175	-0.450445	0.23515	0.461795	0.138823	1.86552	0.347544
261	5-HT1A	SMILES	Learnable	CNN	1.16525	0.0577733	-0.060919	0.0654834	0.613888	0.0804033	1.36114	0.13307
262	5-HT1A	SMILES	Learnable	CNN	1.21413	0.0944588	-0.155206	0.148638	0.578782	0.104364	1.48302	0.228944
263	5-HT1A	SMILES	Learnable	CNN	1.17039	0.0674499	-0.0722508	0.103092	0.559809	0.0570796	1.37437	0.162511
264	5-HT1A	SMILES	Learnable	CNN	1.19279	0.0645862	-0.113515	0.0989107	0.662097	0.0815512	1.42693	0.153432
265	5-HT1A	SMILES	Learnable	CNN	1.18088	0.0849761	-0.0925672	0.130871	0.633212	0.0741322	1.40171	0.198938
266	5-HT1A	SMILES	Learnable	CNN	1.1925	0.0948867	-0.114058	0.147743	0.616098	0.0825453	1.43106	0.233258
267	5-HT1A	SMILES	Learnable	CNN	1.2613	0.0159901	-0.245201	0.0640685	0.538944	0.0536337	1.59113	0.0402578
268	5-HT1A	SMILES	Learnable	CNN	1.1972	0.0713575	-0.124025	0.127353	0.675429	0.0699657	1.43839	0.170068
269	5-HT1A	SMILES	Learnable	CNN	1.10554	0.0212267	0.0446916	0.0147524	0.668014	0.0604946	1.22267	0.0465441
270	5-HT1A	SMILES	Learnable	CNN	1.1835	0.0909284	-0.0971578	0.138779	0.610083	0.081811	1.40894	0.219507
271	5-HT1A	SMILES	Learnable	CNN	1.26644	0.025685	-0.253815	0.0316256	0.526722	0.050727	1.60454	0.0646212
272	5-HT1A	SMILES	Learnable	CNN	1.2339	0.16409	-0.211622	0.336896	0.581615	0.12936	1.54942	0.432315
273	5-HT1A	SMILES	Learnable	CNN	1.15316	0.0833954	-0.0415172	0.124217	0.631277	0.0771495	1.33673	0.195994
274	5-HT1A	SMILES	Learnable	CNN	1.19644	0.0486263	-0.119162	0.0655368	0.602766	0.0529581	1.43382	0.114962
275	5-HT1A	SMILES	Learnable	CNN	1.25321	0.123255	-0.234817	0.214852	0.536111	0.0854015	1.58572	0.312828
276	5-HT1A	SMILES	Learnable	CNN	1.29198	0.153453	-0.316659	0.280081	0.606359	0.0895714	1.69277	0.392501
277	5-HT1A	SMILES	Learnable	CNN	1.10918	0.0740437	0.0376908	0.0967091	0.654005	0.0648536	1.23575	0.164993
278	5-HT1A	SMILES	Learnable	CNN	1.16734	0.0847951	-0.0658934	0.116346	0.637587	0.0571152	1.36987	0.198184
279	5-HT1A	SMILES	Learnable	CNN	1.22797	0.035283	-0.179725	0.0640231	0.548911	0.0514546	1.50916	0.0864078
280	5-HT1A	SMILES	Learnable	CNN	1.3131	0.205761	-0.376963	0.418757	0.636818	0.0872601	1.76656	0.554224
281	5-HT1A	SMILES	Learnable	CNN	1.11278	0.0672525	0.0299798	0.10569	0.657919	0.0738098	1.24279	0.154291
282	5-HT1A	SMILES	Learnable	CNN	1.18967	0.0683742	-0.106358	0.0890551	0.608754	0.0684953	1.42	0.162239
283	5-HT1A	SMILES	Learnable	CNN	1.22447	0.0833271	-0.176951	0.155865	0.579794	0.0396241	1.50628	0.209819
284	5-HT1A	SMILES	Learnable	CNN	1.11859	0.0562768	0.0192609	0.0960425	0.670098	0.0838317	1.25441	0.125168
285	5-HT1A	SMILES	Learnable	CNN	1.13198	0.0913002	-0.0039641	0.134048	0.642812	0.0711706	1.28972	0.211064
286	5-HT1A	SMILES	Learnable	CNN	1.20165	0.0417392	-0.128811	0.0531047	0.60967	0.0777577	1.44571	0.100959
287	5-HT1A	SMILES	Learnable	CNN	1.21546	0.094891	-0.160285	0.16411	0.577201	0.0764802	1.48635	0.227266
288	5-HT1A	SMILES	Learnable	CNN	1.42738	0.0376876	-0.594534	0.0934269	0.540438	0.068691	2.03885	0.109152
289	5-HT1A	SMILES	Learnable	CNN	1.31263	0.0297303	-0.349045	0.084397	0.541376	0.0723071	1.72388	0.0769601
290	5-HT1A	SMILES	Learnable	CNN	1.34644	0.0791449	-0.421041	0.157016	0.498547	0.0585109	1.81917	0.215009
291	5-HT1A	SMILES	Learnable	CNN	1.21894	0.0478306	-0.164001	0.0988095	0.545563	0.0592036	1.48811	0.118762
292	5-HT1A	SMILES	Learnable	CNN	1.44225	0.157828	-0.639769	0.332142	0.495553	0.124735	2.10498	0.457343
293	5-HT1A	SMILES	Learnable	CNN	1.24946	0.108886	-0.223658	0.17446	0.585405	0.103867	1.573	0.271726
294	5-HT1A	SMILES	Learnable	CNN	1.25958	0.0657919	-0.242141	0.111245	0.532639	0.0874026	1.59088	0.16793
295	5-HT1A	SMILES	Learnable	CNN	1.20027	0.0632058	-0.127925	0.103363	0.580642	0.0681988	1.44464	0.153218
296	5-HT1A	SMILES	Learnable	CNN	1.42835	0.0697539	-0.601231	0.179383	0.5099	0.0116604	2.04504	0.202824
297	5-HT1A	SMILES	Learnable	CNN	1.32279	0.0693793	-0.370514	0.128704	0.536836	0.0738245	1.75458	0.18434
298	5-HT1A	SMILES	Learnable	CNN	1.29683	0.0690539	-0.315982	0.114881	0.509927	0.0675895	1.68652	0.185023
299	5-HT1A	SMILES	Learnable	CNN	1.23427	0.0864664	-0.198324	0.178431	0.531473	0.0563592	1.53091	0.21863
300	5-HT1A	SMILES	Learnable	CNN	1.4054	0.126846	-0.554649	0.279775	0.577529	0.0653054	1.99123	0.371987
301	5-HT1A	SMILES	Learnable	CNN	1.27549	0.0788843	-0.274648	0.140905	0.577681	0.100447	1.6331	0.209293
302	5-HT1A	SMILES	Learnable	CNN	1.336	0.112712	-0.398784	0.192194	0.53909	0.0679666	1.79761	0.294861
303	5-HT1A	SMILES	Learnable	CNN	1.14261	0.0481234	-0.0209519	0.0643255	0.613459	0.042559	1.30787	0.110032
304	5-HT1A	SMILES	Learnable	CNN	1.38356	0.0789931	-0.502357	0.181558	0.545029	0.0180269	1.92048	0.224554
305	5-HT1A	SMILES	Learnable	CNN	1.25204	0.0789301	-0.230279	0.153521	0.585061	0.0761754	1.57384	0.201698
306	5-HT1A	SMILES	Learnable	CNN	1.29606	0.0573885	-0.313068	0.0799603	0.556792	0.0717111	1.68308	0.146644
307	5-HT1A	SMILES	Learnable	CNN	1.22637	0.061423	-0.179871	0.125335	0.543439	0.0844962	1.50775	0.147979
308	5-HT1A	SMILES	Learnable	CNN	1.29411	0.0963544	-0.313312	0.178856	0.575965	0.100967	1.684	0.259046
309	5-HT1A	SMILES	Learnable	CNN	1.27211	0.0720162	-0.265078	0.101326	0.566984	0.0926359	1.62346	0.184444
310	5-HT1A	SMILES	Learnable	CNN	1.25597	0.10066	-0.235486	0.158793	0.5649	0.060172	1.5876	0.252789
311	5-HT1A	SMILES	Learnable	CNN	1.21942	0.0330092	-0.163261	0.0596117	0.603073	0.0491673	1.48807	0.0801924
312	5-HT1A	SMILES	Learnable	CNN	1.44179	0.133024	-0.636695	0.28774	0.571054	0.0556095	2.09646	0.386879
313	5-HT1A	SMILES	Learnable	CNN	1.29614	0.123775	-0.318202	0.212751	0.587263	0.10081	1.69529	0.324677
314	5-HT1A	SMILES	Learnable	CNN	1.21996	0.10149	-0.168626	0.178411	0.591539	0.0902949	1.4986	0.259611
315	5-HT1A	SMILES	Learnable	CNN	1.25178	0.0863136	-0.235925	0.203749	0.572322	0.0551319	1.57441	0.214435
316	5-HT1A	SMILES	Learnable	CNN	1.3821	0.106141	-0.49948	0.21808	0.584941	0.0623973	1.92146	0.299132
317	5-HT1A	SMILES	Learnable	CNN	1.32681	0.0891884	-0.378619	0.152005	0.579426	0.0776834	1.76839	0.237656
318	5-HT1A	SMILES	Learnable	CNN	1.36534	0.0750177	-0.459834	0.139646	0.565061	0.0639541	1.86979	0.207717
319	5-HT1A	SMILES	Learnable	CNN	1.22022	0.064259	-0.163799	0.0832592	0.575951	0.0651328	1.49307	0.154993
320	5-HT1A	SMILES	Learnable	CNN	1.3073	0.0878947	-0.342079	0.183214	0.579592	0.0902913	1.71677	0.239169
321	5-HT1A	SMILES	Learnable	CNN	1.31099	0.101758	-0.347137	0.178943	0.552076	0.0601711	1.72906	0.263526
322	5-HT1A	SMILES	Learnable	CNN	1.36677	0.0696553	-0.461753	0.120821	0.537899	0.0454767	1.87291	0.192574
323	5-HT1A	SMILES	Learnable	CNN	1.31691	0.146827	-0.376661	0.322822	0.593771	0.0425503	1.75581	0.397794
324	5-HT1A	SMILES	Learnable	CNN	1.21244	0.060053	-0.150317	0.0973807	0.620082	0.0625207	1.47361	0.146736
325	5-HT1A	SMILES	Learnable	CNN	1.15725	0.077728	-0.0503914	0.133119	0.612298	0.0706737	1.34527	0.183313
326	5-HT1A	SMILES	Learnable	CNN	1.16	0.064688	-0.0543267	0.107527	0.614158	0.0755649	1.34978	0.150086
327	5-HT1A	SMILES	Learnable	CNN	1.14809	0.0386558	-0.0320361	0.0740016	0.580153	0.0656876	1.3196	0.0897868
328	5-HT1A	SMILES	Learnable	CNN	1.26125	0.0395715	-0.246782	0.104021	0.574336	0.0490549	1.59233	0.100406
329	5-HT1A	SMILES	Learnable	CNN	1.15052	0.0642877	-0.0375703	0.114054	0.614367	0.0592138	1.32782	0.152223
330	5-HT1A	SMILES	Learnable	CNN	1.14194	0.0565671	-0.0208113	0.0871433	0.624278	0.0608904	1.30723	0.128513
331	5-HT1A	SMILES	Learnable	CNN	1.17308	0.0192081	-0.0761671	0.0352621	0.569504	0.0692364	1.37649	0.0451364
332	5-HT1A	SMILES	Learnable	CNN	1.25612	0.0573551	-0.23704	0.120449	0.557627	0.0444462	1.58114	0.143635
333	5-HT1A	SMILES	Learnable	CNN	1.12501	0.024584	0.0108531	0.0150958	0.643477	0.0588023	1.26626	0.0549372
334	5-HT1A	SMILES	Learnable	CNN	1.1667	0.0457401	-0.0654878	0.0785799	0.60907	0.0679437	1.36328	0.107588
335	5-HT1A	SMILES	Learnable	CNN	1.18935	0.0506098	-0.10712	0.0850255	0.594408	0.0592011	1.41711	0.121439
336	5-HT1A	SMILES	Learnable	CNN	1.13272	0.0784128	-0.0083966	0.145856	0.643671	0.0395414	1.2892	0.183684
337	5-HT1A	SMILES	Learnable	CNN	1.0697	0.016098	0.105007	0.0327089	0.655715	0.0574556	1.14452	0.0344706
338	5-HT1A	SMILES	Learnable	CNN	1.08273	0.0371032	0.0836426	0.0405567	0.648955	0.0659509	1.17368	0.0800566
339	5-HT1A	SMILES	Learnable	CNN	1.14935	0.0482811	-0.0340019	0.0796359	0.607389	0.0960167	1.32335	0.111515
340	5-HT1A	SMILES	Learnable	CNN	1.16215	0.0701138	-0.0621715	0.147132	0.619237	0.045704	1.35551	0.16498
341	5-HT1A	SMILES	Learnable	CNN	1.09438	0.030595	0.0628123	0.0528973	0.66041	0.057559	1.19861	0.0663342
342	5-HT1A	SMILES	Learnable	CNN	1.0839	0.0433038	0.078605	0.0896044	0.654121	0.0700352	1.17671	0.093181
343	5-HT1A	SMILES	Learnable	CNN	1.11993	0.0525469	0.0188182	0.0743263	0.61334	0.0676743	1.25701	0.117423
344	5-HT1A	SMILES	Learnable	CNN	1.14366	0.0830123	-0.0270503	0.147825	0.638385	0.0488647	1.31485	0.197152
345	5-HT1A	SMILES	Learnable	CNN	1.07895	0.0559451	0.089459	0.0734765	0.649885	0.0779271	1.16726	0.124615
346	5-HT1A	SMILES	Learnable	CNN	1.12967	0.041568	0.00104757	0.0707365	0.63319	0.0629403	1.27787	0.0937804
347	5-HT1A	SMILES	Learnable	CNN	1.16036	0.0578898	-0.0546894	0.097589	0.615748	0.079162	1.34978	0.133604
348	5-HT1A	SMILES	Learnable	CNN	1.12798	0.0781552	0.00035151	0.144456	0.648761	0.0419956	1.27845	0.184487
349	5-HT1A	SMILES	Learnable	CNN	1.07301	0.025103	0.0993863	0.0415473	0.648205	0.0549843	1.15198	0.0546283
350	5-HT1A	SMILES	Learnable	CNN	1.05854	0.0457866	0.122667	0.0700921	0.6719	0.0543165	1.1226	0.0967434
351	5-HT1A	SMILES	Learnable	CNN	1.17166	0.0317191	-0.0749223	0.0714042	0.610177	0.0561832	1.37379	0.0731591
352	5-HT1A	SMILES	Learnable	CNN	1.1158	0.0768305	0.0218256	0.140249	0.658865	0.0532652	1.25091	0.178624
353	5-HT1A	SMILES	Learnable	CNN	1.05301	0.0202898	0.132709	0.0347764	0.644861	0.0527852	1.10925	0.0427067
354	5-HT1A	SMILES	Learnable	CNN	1.07685	0.0523311	0.0927638	0.0709539	0.667413	0.0480039	1.16234	0.112782
355	5-HT1A	SMILES	Learnable	CNN	1.13033	0.049623	-0.0035127	0.115814	0.625642	0.0726393	1.28011	0.113049
356	5-HT1A	SMILES	Learnable	CNN	1.13086	0.080065	-0.0026714	0.128662	0.636557	0.0625378	1.28525	0.183522
357	5-HT1A	SMILES	Learnable	CNN	1.08237	0.0405779	0.0843637	0.0433061	0.632086	0.0655134	1.17317	0.0876981
358	5-HT1A	SMILES	Learnable	CNN	1.10772	0.0350605	0.0404902	0.0467514	0.627981	0.0464524	1.22828	0.0779178
359	5-HT1A	SMILES	Learnable	CNN	1.22335	0.066097	-0.170561	0.0957061	0.632314	0.0727827	1.50095	0.162991
360	5-HT1A	SMILES	Learnable	CNN	1.30124	0.070864	-0.325346	0.122649	0.615576	0.0767463	1.69826	0.184788
361	5-HT1A	SMILES	Learnable	CNN	1.23823	0.0502172	-0.201245	0.101298	0.62281	0.0948875	1.53574	0.122273
362	5-HT1A	SMILES	Learnable	CNN	1.22772	0.0787227	-0.180866	0.128902	0.608896	0.0900034	1.51349	0.194571
363	5-HT1A	SMILES	Learnable	CNN	1.2921	0.0917528	-0.311545	0.181197	0.506737	0.0741741	1.67794	0.237017
364	5-HT1A	SMILES	Learnable	CNN	1.22559	0.0479906	-0.175133	0.0781712	0.666601	0.0804531	1.50438	0.117521
365	5-HT1A	SMILES	Learnable	CNN	1.18747	0.0564694	-0.103973	0.0952545	0.642747	0.0613442	1.41328	0.136531
366	5-HT1A	SMILES	Learnable	CNN	1.22272	0.0483401	-0.169676	0.0778266	0.61872	0.0640364	1.49738	0.117481
367	5-HT1A	SMILES	Learnable	CNN	1.17759	0.0623493	-0.0857024	0.0996927	0.59024	0.0718884	1.3906	0.150637
368	5-HT1A	SMILES	Learnable	CNN	1.34457	0.135082	-0.426503	0.277366	0.494542	0.133909	1.82612	0.367492
369	5-HT1A	SMILES	Learnable	CNN	1.18533	0.0639762	-0.0993279	0.093516	0.609428	0.0973767	1.40909	0.151604
370	5-HT1A	SMILES	Learnable	CNN	1.21145	0.0659094	-0.147715	0.0928305	0.598225	0.06703	1.47195	0.16149
371	5-HT1A	SMILES	Learnable	CNN	1.22971	0.0863118	-0.184885	0.141986	0.571757	0.077644	1.51962	0.213688
372	5-HT1A	SMILES	Learnable	CNN	1.24651	0.081128	-0.217069	0.133168	0.653855	0.0830632	1.56038	0.199931
373	5-HT1A	SMILES	Learnable	CNN	1.19527	0.0713887	-0.118056	0.106407	0.6287	0.0810985	1.43378	0.168691
374	5-HT1A	SMILES	Learnable	CNN	1.21006	0.0708838	-0.144283	0.0889872	0.626445	0.0810027	1.46928	0.167171
375	5-HT1A	SMILES	Learnable	CNN	1.29522	0.069659	-0.310779	0.0891707	0.531645	0.0568488	1.68245	0.17536
376	5-HT1A	SMILES	Learnable	CNN	1.40274	0.232382	-0.570248	0.462723	0.551425	0.152074	2.02169	0.631584
377	5-HT1A	SMILES	Learnable	CNN	1.15412	0.0496459	-0.0420412	0.0734089	0.633571	0.081807	1.33447	0.117411
378	5-HT1A	SMILES	Learnable	CNN	1.20114	0.0164279	-0.129634	0.0666018	0.605503	0.0675306	1.443	0.0391202
379	5-HT1A	SMILES	Learnable	CNN	1.24161	0.0420445	-0.204573	0.0427258	0.52217	0.0638054	1.54335	0.102496
380	5-HT1A	SMILES	Learnable	CNN	1.1547	0.0494784	-0.0450551	0.0941494	0.651595	0.0738331	1.33579	0.111306
381	5-HT1A	SMILES	Learnable	CNN	1.17697	0.0745338	-0.0840316	0.10733	0.617927	0.0809867	1.39081	0.17451
382	5-HT1A	SMILES	Learnable	CNN	1.19712	0.0541686	-0.122122	0.0912942	0.583208	0.0727341	1.43603	0.128016
383	5-HT1A	SMILES	Learnable	CNN	1.15261	0.0649631	-0.040628	0.103408	0.582524	0.0525754	1.33273	0.152084
384	5-HT1A	SMILES	Learnable	CNN	1.24744	0.113882	-0.236163	0.281062	0.646519	0.0690295	1.56908	0.289522
385	5-HT1A	SMILES	Learnable	CNN	1.1422	0.0540903	-0.0203659	0.0738763	0.66291	0.0438976	1.30755	0.124673
386	5-HT1A	SMILES	Learnable	CNN	1.19742	0.0799675	-0.122607	0.124516	0.625707	0.0457469	1.44022	0.198128
387	5-HT1A	SMILES	Learnable	CNN	1.22532	0.106764	-0.176621	0.166768	0.575091	0.0839277	1.51281	0.261614
388	5-HT1A	SMILES	Learnable	CNN	1.15885	0.0577207	-0.0509941	0.086877	0.671873	0.0720353	1.34627	0.133145
389	5-HT1A	SMILES	Learnable	CNN	1.13885	0.0685843	-0.0146824	0.0952023	0.635572	0.0666548	1.30169	0.155465
390	5-HT1A	SMILES	Learnable	CNN	1.18227	0.0653138	-0.0938456	0.0986716	0.626874	0.0758283	1.40203	0.158447
391	5-HT1A	SMILES	Learnable	CNN	1.2636	0.0531498	-0.247394	0.0575303	0.515966	0.0629913	1.59952	0.13324
392	5-HT1A	SMILES	Learnable	CNN	1.11313	0.0334036	0.0305964	0.0537533	0.68241	0.0738905	1.24017	0.0739102
393	5-HT1A	SMILES	Learnable	CNN	1.14004	0.0651733	-0.0162538	0.0845092	0.650292	0.0547843	1.30393	0.149144
394	5-HT1A	SMILES	Learnable	CNN	1.16647	0.0697255	-0.0656704	0.109585	0.62221	0.0794065	1.36552	0.1646
395	5-HT1A	SMILES	Learnable	CNN	1.18677	0.0467184	-0.100305	0.0451432	0.574578	0.0655179	1.41061	0.107618
396	5-HT1A	SMILES	Learnable	CNN	1.38429	0.0636408	-0.499104	0.109808	0.613526	0.0614445	1.9203	0.175981
397	5-HT1A	SMILES	Learnable	CNN	1.31419	0.0693634	-0.351072	0.110014	0.580312	0.0579679	1.73189	0.183033
398	5-HT1A	SMILES	Learnable	CNN	1.29769	0.0791251	-0.317987	0.12697	0.558481	0.0408159	1.69026	0.203915
399	5-HT1A	SMILES	Learnable	CNN	1.29158	0.0726708	-0.305574	0.117522	0.492963	0.050383	1.67347	0.187838
400	5-HT1A	SMILES	Learnable	CNN	1.4147	0.17351	-0.584168	0.371844	0.534529	0.12505	2.03147	0.498561
401	5-HT1A	SMILES	Learnable	CNN	1.28181	0.082138	-0.2872	0.14119	0.565638	0.0992452	1.64979	0.212195
402	5-HT1A	SMILES	Learnable	CNN	1.29362	0.0499344	-0.311351	0.110822	0.536712	0.056643	1.67596	0.126004
403	5-HT1A	SMILES	Learnable	CNN	1.21938	0.099515	-0.171154	0.197938	0.560723	0.062263	1.49679	0.250079
404	5-HT1A	SMILES	Learnable	CNN	1.4824	0.073054	-0.722498	0.174104	0.455842	0.0392827	2.20285	0.220884
405	5-HT1A	SMILES	Learnable	CNN	1.35302	0.128732	-0.441391	0.259856	0.538768	0.0598832	1.84724	0.351446
406	5-HT1A	SMILES	Learnable	CNN	1.37304	0.10003	-0.476418	0.177506	0.490398	0.045232	1.89525	0.269007
407	5-HT1A	SMILES	Learnable	CNN	1.29863	0.105684	-0.323078	0.189807	0.520608	0.0946561	1.6976	0.278282
408	5-HT1A	SMILES	Learnable	CNN	1.53167	0.119791	-0.837491	0.231456	0.573062	0.0511363	2.36036	0.356618
409	5-HT1A	SMILES	Learnable	CNN	1.30058	0.0940748	-0.326175	0.168221	0.599113	0.0861029	1.70037	0.246719
410	5-HT1A	SMILES	Learnable	CNN	1.28456	0.122321	-0.294135	0.2011	0.604852	0.0871396	1.66505	0.310192
411	5-HT1A	SMILES	Learnable	CNN	1.21064	0.112067	-0.151249	0.188521	0.590416	0.0441497	1.4782	0.274464
412	5-HT1A	SMILES	Learnable	CNN	1.31388	0.102398	-0.354177	0.191506	0.609718	0.081424	1.73677	0.273561
413	5-HT1A	SMILES	Learnable	CNN	1.34543	0.15832	-0.430451	0.304962	0.551184	0.112763	1.83523	0.416836
414	5-HT1A	SMILES	Learnable	CNN	1.24229	0.0790866	-0.209524	0.137743	0.590984	0.0652345	1.54955	0.197948
415	5-HT1A	SMILES	Learnable	CNN	1.28102	0.103817	-0.288167	0.196744	0.526328	0.0691903	1.65178	0.273254
416	5-HT1A	SMILES	Learnable	CNN	1.30528	0.07186	-0.33202	0.104717	0.559936	0.102212	1.70893	0.189306
417	5-HT1A	SMILES	Learnable	CNN	1.37335	0.108729	-0.48019	0.205169	0.516879	0.0288784	1.89791	0.297063
418	5-HT1A	SMILES	Learnable	CNN	1.33984	0.105305	-0.407101	0.190557	0.545494	0.0548519	1.80627	0.282158
419	5-HT1A	SMILES	Learnable	CNN	1.33295	0.0710646	-0.390724	0.121237	0.544317	0.0662482	1.78182	0.188637
420	5-HT1A	SMILES	Learnable	CNN	1.38052	0.11167	-0.49876	0.244032	0.551554	0.072257	1.91829	0.320818
421	5-HT1A	SMILES	Learnable	CNN	1.28388	0.12105	-0.297726	0.243372	0.607371	0.0223862	1.66301	0.325658
422	5-HT1A	SMILES	Learnable	CNN	1.32017	0.0856414	-0.362664	0.125479	0.592512	0.074082	1.7502	0.219716
423	5-HT1A	SMILES	Learnable	CNN	1.26009	0.0546964	-0.24855	0.157921	0.602368	0.0644635	1.59081	0.137643
424	5-HT1A	SMILES	Learnable	CNN	1.37011	0.117445	-0.473042	0.22578	0.579171	0.06153	1.891	0.322455
425	5-HT1A	SMILES	Learnable	CNN	1.33063	0.0903115	-0.387605	0.159475	0.572127	0.0706871	1.77873	0.236777
426	5-HT1A	SMILES	Learnable	CNN	1.34977	0.0717511	-0.429686	0.162486	0.576514	0.0411835	1.82702	0.196148
427	5-HT1A	SMILES	Learnable	CNN	1.22411	0.0845014	-0.1777	0.159853	0.586171	0.0799397	1.50559	0.202723
428	5-HT1A	SMILES	Learnable	CNN	1.30114	0.0403927	-0.326947	0.112436	0.564674	0.0896411	1.6946	0.104708
429	5-HT1A	SMILES	Learnable	CNN	1.36295	0.0380341	-0.454493	0.0971601	0.551873	0.0293483	1.85907	0.104453
430	5-HT1A	SMILES	Learnable	CNN	1.32503	0.0715849	-0.377609	0.150551	0.537993	0.0704596	1.76082	0.183623
431	5-HT1A	SMILES	Learnable	CNN	1.2699	0.0745788	-0.264494	0.147829	0.577682	0.0571716	1.6182	0.195942
0	5-HT1A	SMILES	Random	CNN	1.25894	0.0731751	-0.240123	0.11284	0.514266	0.0748842	1.59027	0.181828
1	5-HT1A	SMILES	Random	CNN	1.14734	0.037134	-0.0295141	0.0553559	0.549459	0.0523704	1.31776	0.0856888
2	5-HT1A	SMILES	Random	CNN	1.15298	0.0497837	-0.0400044	0.0760453	0.547105	0.0613401	1.33184	0.115366
3	5-HT1A	SMILES	Random	CNN	1.15474	0.0330064	-0.0423115	0.0371332	0.542453	0.0762771	1.33452	0.0769494
4	5-HT1A	SMILES	Random	CNN	1.25753	0.0853167	-0.238433	0.136903	0.53903	0.0910277	1.58867	0.211559
5	5-HT1A	SMILES	Random	CNN	1.10662	0.0359507	0.0431413	0.0298703	0.606166	0.0878376	1.2259	0.0793682
6	5-HT1A	SMILES	Random	CNN	1.11561	0.0284537	0.027309	0.023481	0.56937	0.0745899	1.2454	0.0632671
7	5-HT1A	SMILES	Random	CNN	1.13758	0.0365693	-0.0113146	0.0357742	0.549811	0.0821005	1.29542	0.083064
8	5-HT1A	SMILES	Random	CNN	1.31715	0.0330795	-0.35622	0.0438141	0.417078	0.0917744	1.73599	0.0865203
9	5-HT1A	SMILES	Random	CNN	1.11952	0.0387307	0.0204387	0.0412721	0.582845	0.094356	1.25483	0.0876144
10	5-HT1A	SMILES	Random	CNN	1.12784	0.0297923	0.00596281	0.0222336	0.569817	0.102273	1.27291	0.0669179
11	5-HT1A	SMILES	Random	CNN	1.16677	0.0350126	-0.0636836	0.0265136	0.512093	0.0841395	1.36257	0.0814949
12	5-HT1A	SMILES	Random	CNN	1.19459	0.0843739	-0.11942	0.145889	0.595766	0.0759257	1.43417	0.203518
13	5-HT1A	SMILES	Random	CNN	1.10198	0.0290723	0.0505151	0.0372881	0.620118	0.0773475	1.21521	0.0641618
14	5-HT1A	SMILES	Random	CNN	1.11648	0.0234523	0.0255513	0.0253475	0.603421	0.0618408	1.24709	0.0519475
15	5-HT1A	SMILES	Random	CNN	1.1204	0.0270359	0.0187802	0.0273762	0.555088	0.0569627	1.25602	0.0607674
16	5-HT1A	SMILES	Random	CNN	1.20507	0.102506	-0.139844	0.166253	0.515756	0.115954	1.46269	0.24614
17	5-HT1A	SMILES	Random	CNN	1.0716	0.026668	0.102485	0.0228278	0.628956	0.0559878	1.14904	0.0573161
18	5-HT1A	SMILES	Random	CNN	1.09537	0.0296575	0.0623515	0.0230958	0.608173	0.0545936	1.20073	0.0647104
19	5-HT1A	SMILES	Random	CNN	1.12599	0.0434011	0.00830223	0.0619606	0.54132	0.0324874	1.26974	0.0974012
20	5-HT1A	SMILES	Random	CNN	1.15825	0.0934078	-0.0531071	0.157055	0.589614	0.125461	1.35026	0.228653
21	5-HT1A	SMILES	Random	CNN	1.09658	0.0213345	0.0597824	0.029182	0.607637	0.0677254	1.20294	0.0467936
22	5-HT1A	SMILES	Random	CNN	1.12675	0.0402439	0.00719789	0.0536485	0.558824	0.042973	1.27118	0.0905707
23	5-HT1A	SMILES	Random	CNN	1.13363	0.0338591	-0.0047619	0.0431614	0.511021	0.0308012	1.28626	0.0763156
24	5-HT1A	SMILES	Random	CNN	1.20382	0.0426808	-0.137125	0.113598	0.576495	0.0583602	1.45101	0.103723
25	5-HT1A	SMILES	Random	CNN	1.13612	0.0641457	-0.0117634	0.112826	0.622816	0.0506646	1.29488	0.150775
26	5-HT1A	SMILES	Random	CNN	1.137	0.0938214	-0.0170468	0.173039	0.558959	0.0785205	1.30156	0.225589
27	5-HT1A	SMILES	Random	CNN	1.12508	0.0270185	0.00972885	0.0485179	0.573796	0.0235388	1.26654	0.0607361
28	5-HT1A	SMILES	Random	CNN	1.10044	0.0612644	0.0513463	0.0980576	0.636308	0.0634126	1.21473	0.137533
29	5-HT1A	SMILES	Random	CNN	1.07628	0.0186772	0.0942696	0.025724	0.632183	0.0750934	1.15873	0.0404791
30	5-HT1A	SMILES	Random	CNN	1.09298	0.0366752	0.0661811	0.0411087	0.607311	0.0627757	1.19595	0.0809013
31	5-HT1A	SMILES	Random	CNN	1.11562	0.0163088	0.026127	0.0452255	0.534013	0.0595063	1.24488	0.036413
32	5-HT1A	SMILES	Random	CNN	1.05988	0.0377583	0.120978	0.0576385	0.659408	0.052057	1.12477	0.0807097
33	5-HT1A	SMILES	Random	CNN	1.07467	0.0317195	0.0965814	0.0470122	0.620583	0.0408426	1.15593	0.0684292
34	5-HT1A	SMILES	Random	CNN	1.09046	0.0309693	0.0688678	0.0648289	0.588422	0.0437765	1.19006	0.0684111
35	5-HT1A	SMILES	Random	CNN	1.13844	0.0684755	-0.0150241	0.105601	0.537561	0.0379094	1.30073	0.157337
36	5-HT1A	SMILES	Random	CNN	1.45408	0.042115	-0.653907	0.0858894	0.377774	0.0581013	2.11614	0.122281
37	5-HT1A	SMILES	Random	CNN	1.15886	0.0396484	-0.0508759	0.0667104	0.598519	0.0782417	1.34453	0.0934015
38	5-HT1A	SMILES	Random	CNN	1.25506	0.11482	-0.236479	0.196795	0.514033	0.0702375	1.58837	0.288667
39	5-HT1A	SMILES	Random	CNN	1.26974	0.0139074	-0.260888	0.0381024	0.449609	0.016391	1.61244	0.0353799
40	5-HT1A	SMILES	Random	CNN	1.4804	0.0525499	-0.714769	0.109303	0.325668	0.0435211	2.19433	0.155661
41	5-HT1A	SMILES	Random	CNN	1.19598	0.0241983	-0.119401	0.0597632	0.56355	0.0715594	1.43096	0.0583871
42	5-HT1A	SMILES	Random	CNN	1.24088	0.0541135	-0.206609	0.109922	0.501451	0.0706962	1.5427	0.135141
43	5-HT1A	SMILES	Random	CNN	1.26627	0.0504023	-0.253873	0.0765743	0.444452	0.0396892	1.60597	0.127868
44	5-HT1A	SMILES	Random	CNN	1.43911	0.0516412	-0.620654	0.106563	0.319975	0.0418857	2.0737	0.148435
45	5-HT1A	SMILES	Random	CNN	1.15046	0.0530825	-0.0346075	0.0651833	0.590042	0.073581	1.32638	0.122515
46	5-HT1A	SMILES	Random	CNN	1.17876	0.0398165	-0.0855569	0.0332404	0.541247	0.0594204	1.39105	0.0932205
47	5-HT1A	SMILES	Random	CNN	1.26378	0.0376738	-0.2498	0.0744418	0.48862	0.0431496	1.59855	0.0952354
48	5-HT1A	SMILES	Random	CNN	1.38127	0.151123	-0.498805	0.263	0.513593	0.110315	1.93074	0.388267
49	5-HT1A	SMILES	Random	CNN	1.1141	0.0497159	0.0301928	0.0515652	0.625618	0.0858795	1.24369	0.110574
50	5-HT1A	SMILES	Random	CNN	1.19764	0.125283	-0.13733	0.256495	0.558589	0.0599644	1.45003	0.308488
51	5-HT1A	SMILES	Random	CNN	1.25291	0.0348394	-0.228819	0.077213	0.481142	0.0512405	1.57099	0.0869179
52	5-HT1A	SMILES	Random	CNN	1.41714	0.140288	-0.586653	0.294239	0.431909	0.12295	2.02798	0.374354
53	5-HT1A	SMILES	Random	CNN	1.20646	0.101495	-0.140892	0.162893	0.542419	0.0708337	1.46586	0.253977
54	5-HT1A	SMILES	Random	CNN	1.25499	0.0949645	-0.239634	0.191578	0.484414	0.0521088	1.58402	0.238137
55	5-HT1A	SMILES	Random	CNN	1.26341	0.0667499	-0.250828	0.122443	0.474133	0.073089	1.60066	0.16724
56	5-HT1A	SMILES	Random	CNN	1.37442	0.147327	-0.483749	0.257644	0.452823	0.144689	1.91073	0.380286
57	5-HT1A	SMILES	Random	CNN	1.10275	0.0176778	0.0492573	0.0222194	0.609645	0.0526244	1.21637	0.0389683
58	5-HT1A	SMILES	Random	CNN	1.13651	0.0322263	-0.0097902	0.039212	0.544171	0.0558833	1.2927	0.0727293
59	5-HT1A	SMILES	Random	CNN	1.2741	0.133415	-0.28079	0.26014	0.472238	0.0658228	1.64113	0.347652
60	5-HT1A	SMILES	Random	CNN	1.35154	0.122844	-0.442929	0.257559	0.493076	0.0714206	1.84175	0.310656
61	5-HT1A	SMILES	Random	CNN	1.16022	0.169072	-0.0716361	0.320813	0.611566	0.0897231	1.37471	0.421758
62	5-HT1A	SMILES	Random	CNN	1.08312	0.0430501	0.0826614	0.0552444	0.62959	0.0610493	1.17499	0.0925968
63	5-HT1A	SMILES	Random	CNN	1.25545	0.0646304	-0.235316	0.119911	0.507132	0.0496847	1.58032	0.159082
64	5-HT1A	SMILES	Random	CNN	1.26325	0.179414	-0.264873	0.318724	0.546575	0.106376	1.628	0.441737
65	5-HT1A	SMILES	Random	CNN	1.13587	0.126664	-0.0201342	0.237611	0.609575	0.0453795	1.30625	0.30987
66	5-HT1A	SMILES	Random	CNN	1.12431	0.065144	0.011386	0.0856559	0.583924	0.0398371	1.26832	0.146174
67	5-HT1A	SMILES	Random	CNN	1.20299	0.0639391	-0.135511	0.127691	0.512423	0.0524723	1.45127	0.154607
68	5-HT1A	SMILES	Random	CNN	1.12193	0.110191	0.00878491	0.190725	0.63378	0.102058	1.27087	0.261955
69	5-HT1A	SMILES	Random	CNN	1.04917	0.0180476	0.139103	0.0311316	0.653499	0.0531032	1.10109	0.0379597
70	5-HT1A	SMILES	Random	CNN	1.11764	0.0261695	0.0235336	0.0286611	0.601851	0.0569346	1.24981	0.0583568
71	5-HT1A	SMILES	Random	CNN	1.23103	0.121277	-0.191183	0.205382	0.518617	0.0655861	1.53014	0.301222
72	5-HT1A	SMILES	Random	CNN	1.52319	0.0510417	-0.815219	0.110102	0.394645	0.0374242	2.32271	0.155951
73	5-HT1A	SMILES	Random	CNN	1.29112	0.0318372	-0.303651	0.0549442	0.491362	0.0554571	1.668	0.0824809
74	5-HT1A	SMILES	Random	CNN	1.27073	0.0503477	-0.263178	0.0820368	0.433805	0.0417928	1.61729	0.129043
75	5-HT1A	SMILES	Random	CNN	1.24146	0.0376956	-0.207307	0.0905007	0.433958	0.0464039	1.54265	0.0940633
76	5-HT1A	SMILES	Random	CNN	1.54528	0.0620847	-0.868552	0.13152	0.388516	0.0266715	2.39174	0.19181
77	5-HT1A	SMILES	Random	CNN	1.34457	0.0645297	-0.414834	0.114983	0.451708	0.0179985	1.81202	0.173386
78	5-HT1A	SMILES	Random	CNN	1.27158	0.0584595	-0.264648	0.08971	0.443179	0.0460051	1.62032	0.15097
79	5-HT1A	SMILES	Random	CNN	1.22043	0.0334237	-0.164718	0.0514946	0.46038	0.0370364	1.49057	0.081758
80	5-HT1A	SMILES	Random	CNN	1.48191	0.0848973	-0.719738	0.170654	0.424274	0.0722926	2.20325	0.250655
81	5-HT1A	SMILES	Random	CNN	1.32174	0.0592815	-0.367605	0.110853	0.512337	0.0948592	1.7505	0.158398
82	5-HT1A	SMILES	Random	CNN	1.29918	0.081302	-0.320618	0.130924	0.50336	0.0549653	1.69447	0.21258
83	5-HT1A	SMILES	Random	CNN	1.24701	0.0601246	-0.217514	0.106426	0.456462	0.0428972	1.55865	0.150756
84	5-HT1A	SMILES	Random	CNN	1.41797	0.0973261	-0.573859	0.174925	0.486876	0.0725435	2.02011	0.271988
85	5-HT1A	SMILES	Random	CNN	1.25186	0.0961126	-0.23249	0.18536	0.564042	0.0937406	1.57638	0.240488
86	5-HT1A	SMILES	Random	CNN	1.25614	0.0785648	-0.235343	0.127311	0.535331	0.0697797	1.58405	0.198174
87	5-HT1A	SMILES	Random	CNN	1.19707	0.0565016	-0.12371	0.112562	0.509327	0.0583314	1.43618	0.133923
88	5-HT1A	SMILES	Random	CNN	1.47088	0.0609321	-0.692111	0.110072	0.434724	0.0702911	2.16719	0.178197
89	5-HT1A	SMILES	Random	CNN	1.20648	0.0980682	-0.147071	0.196247	0.581043	0.063859	1.46522	0.243877
90	5-HT1A	SMILES	Random	CNN	1.23373	0.0622203	-0.191409	0.101792	0.539305	0.0588294	1.52597	0.155919
91	5-HT1A	SMILES	Random	CNN	1.22904	0.0512743	-0.182732	0.0924177	0.504403	0.0682356	1.51316	0.124539
92	5-HT1A	SMILES	Random	CNN	1.27216	0.0747936	-0.270136	0.152159	0.567933	0.102683	1.62398	0.192505
93	5-HT1A	SMILES	Random	CNN	1.302	0.0773239	-0.331605	0.165778	0.513386	0.0569185	1.70119	0.197308
94	5-HT1A	SMILES	Random	CNN	1.31537	0.0563769	-0.357994	0.146376	0.517549	0.0326764	1.73336	0.150622
95	5-HT1A	SMILES	Random	CNN	1.18764	0.0739877	-0.104271	0.114288	0.522057	0.0565964	1.41597	0.180768
96	5-HT1A	SMILES	Random	CNN	1.41912	0.0699541	-0.577237	0.146936	0.497635	0.0349833	2.0188	0.201943
97	5-HT1A	SMILES	Random	CNN	1.26208	0.0751895	-0.247844	0.132264	0.550061	0.0616052	1.5985	0.193009
98	5-HT1A	SMILES	Random	CNN	1.24456	0.0632527	-0.211531	0.0945839	0.546174	0.0661787	1.55293	0.157796
99	5-HT1A	SMILES	Random	CNN	1.22559	0.0338307	-0.176685	0.0865511	0.520699	0.0496339	1.50321	0.0814452
100	5-HT1A	SMILES	Random	CNN	1.45454	0.0400969	-0.655558	0.0942586	0.431991	0.0700764	2.11728	0.116494
101	5-HT1A	SMILES	Random	CNN	1.33132	0.0541898	-0.38716	0.102441	0.554917	0.0271717	1.77536	0.144996
102	5-HT1A	SMILES	Random	CNN	1.35331	0.049994	-0.433088	0.0944232	0.554122	0.0838553	1.83393	0.135575
103	5-HT1A	SMILES	Random	CNN	1.24935	0.0378576	-0.223363	0.101103	0.518439	0.0524325	1.56232	0.0933142
104	5-HT1A	SMILES	Random	CNN	1.2503	0.0878926	-0.222715	0.12757	0.57402	0.0952357	1.57097	0.214827
105	5-HT1A	SMILES	Random	CNN	1.25394	0.0653599	-0.236737	0.162508	0.548483	0.0361384	1.57664	0.159879
106	5-HT1A	SMILES	Random	CNN	1.3572	0.107022	-0.448743	0.22683	0.530371	0.0642329	1.85344	0.29577
107	5-HT1A	SMILES	Random	CNN	1.24383	0.0467373	-0.211091	0.0875321	0.503553	0.0714572	1.54931	0.116927
108	5-HT1A	SMILES	Random	CNN	1.23565	0.0849165	-0.195838	0.134161	0.592057	0.0817682	1.53403	0.207006
109	5-HT1A	SMILES	Random	CNN	1.10278	0.0405995	0.0491844	0.0505991	0.639926	0.0739251	1.21776	0.0896052
110	5-HT1A	SMILES	Random	CNN	1.12088	0.0469475	0.0170005	0.0705883	0.612346	0.0806614	1.25858	0.105996
111	5-HT1A	SMILES	Random	CNN	1.12765	0.0390897	0.00619241	0.0414786	0.58311	0.0734249	1.27312	0.0892228
112	5-HT1A	SMILES	Random	CNN	1.28296	0.0691263	-0.286188	0.0892245	0.531612	0.0910921	1.65076	0.171195
113	5-HT1A	SMILES	Random	CNN	1.10911	0.0293022	0.0380914	0.039924	0.615573	0.0801134	1.23099	0.0655353
114	5-HT1A	SMILES	Random	CNN	1.10043	0.0307451	0.0535246	0.0301901	0.604725	0.0898608	1.21188	0.0681144
115	5-HT1A	SMILES	Random	CNN	1.12856	0.0308493	0.00350315	0.0537152	0.575044	0.0770282	1.2746	0.0699081
116	5-HT1A	SMILES	Random	CNN	1.33433	0.0411222	-0.392066	0.063016	0.422976	0.126696	1.78212	0.10994
117	5-HT1A	SMILES	Random	CNN	1.10198	0.0244172	0.0507676	0.0237589	0.614293	0.073969	1.21495	0.0539207
118	5-HT1A	SMILES	Random	CNN	1.13276	0.0438512	-0.0033197	0.0573479	0.594629	0.0764405	1.28507	0.099971
119	5-HT1A	SMILES	Random	CNN	1.12678	0.0288896	0.00656171	0.0537728	0.558308	0.0706711	1.27046	0.0656452
120	5-HT1A	SMILES	Random	CNN	1.14823	0.0729082	-0.0342976	0.129806	0.618717	0.059945	1.32374	0.172725
121	5-HT1A	SMILES	Random	CNN	1.06989	0.0253536	0.10432	0.0479439	0.646722	0.0734335	1.1453	0.0549804
122	5-HT1A	SMILES	Random	CNN	1.07185	0.0118974	0.101482	0.028462	0.635753	0.0570002	1.14899	0.0256366
123	5-HT1A	SMILES	Random	CNN	1.13892	0.0256821	-0.0140216	0.0292604	0.528111	0.0256179	1.29779	0.0583581
124	5-HT1A	SMILES	Random	CNN	1.19194	0.0622142	-0.111241	0.0907842	0.578459	0.102449	1.4246	0.148849
125	5-HT1A	SMILES	Random	CNN	1.10043	0.0241758	0.0533538	0.0263279	0.601046	0.0763966	1.21153	0.0531409
126	5-HT1A	SMILES	Random	CNN	1.10451	0.0102953	0.0454535	0.0409336	0.602541	0.0588377	1.22005	0.0228706
127	5-HT1A	SMILES	Random	CNN	1.11931	0.0268537	0.0194951	0.0555535	0.549593	0.0299697	1.25358	0.0602812
128	5-HT1A	SMILES	Random	CNN	1.12935	0.114518	-0.0023167	0.184926	0.636805	0.0931403	1.28855	0.275513
129	5-HT1A	SMILES	Random	CNN	1.07779	0.0273955	0.0921541	0.0214772	0.627146	0.0816904	1.16238	0.0591165
130	5-HT1A	SMILES	Random	CNN	1.07569	0.0405954	0.094033	0.0666853	0.632142	0.0543398	1.15876	0.086181
131	5-HT1A	SMILES	Random	CNN	1.09878	0.0338999	0.0544827	0.0684542	0.577436	0.0442776	1.20847	0.074608
132	5-HT1A	SMILES	Random	CNN	1.11776	0.0358909	0.0220884	0.0640476	0.634003	0.0549771	1.25069	0.0807191
133	5-HT1A	SMILES	Random	CNN	1.08249	0.0389826	0.083939	0.0453568	0.620507	0.0542307	1.17331	0.0855129
134	5-HT1A	SMILES	Random	CNN	1.09444	0.037712	0.0630935	0.0529695	0.61421	0.0673192	1.19922	0.0827926
135	5-HT1A	SMILES	Random	CNN	1.12087	0.0337684	0.0155579	0.0786109	0.546363	0.0446007	1.2575	0.075808
136	5-HT1A	SMILES	Random	CNN	1.13874	0.0821972	-0.016487	0.1304	0.586808	0.0848949	1.30349	0.191624
137	5-HT1A	SMILES	Random	CNN	1.07771	0.0291281	0.0913086	0.048477	0.606201	0.0506115	1.1623	0.0636386
138	5-HT1A	SMILES	Random	CNN	1.08599	0.0125995	0.0777973	0.0229865	0.598187	0.0527518	1.17953	0.0273008
139	5-HT1A	SMILES	Random	CNN	1.13536	0.0207515	-0.0079386	0.0311694	0.551018	0.0471542	1.28947	0.0472626
140	5-HT1A	SMILES	Random	CNN	1.06905	0.051671	0.105966	0.068012	0.662504	0.0629379	1.14555	0.112322
141	5-HT1A	SMILES	Random	CNN	1.06106	0.0585152	0.117933	0.0899581	0.649004	0.0557421	1.12927	0.12865
142	5-HT1A	SMILES	Random	CNN	1.09081	0.0309429	0.0695065	0.0424353	0.614918	0.0625476	1.19082	0.0680657
143	5-HT1A	SMILES	Random	CNN	1.09742	0.0148693	0.057572	0.0444289	0.583117	0.0598052	1.20455	0.0325803
144	5-HT1A	SMILES	Random	CNN	1.45849	0.0500342	-0.664493	0.10539	0.421986	0.0499641	2.1297	0.145855
145	5-HT1A	SMILES	Random	CNN	1.27408	0.135344	-0.279257	0.261628	0.564987	0.0721297	1.64159	0.355845
146	5-HT1A	SMILES	Random	CNN	1.29945	0.0979079	-0.323863	0.178209	0.52426	0.0548874	1.69816	0.257263
147	5-HT1A	SMILES	Random	CNN	1.30602	0.0592173	-0.335425	0.113908	0.468711	0.028188	1.70918	0.157482
148	5-HT1A	SMILES	Random	CNN	1.46399	0.0463346	-0.67647	0.0914337	0.325496	0.055108	2.14543	0.135668
149	5-HT1A	SMILES	Random	CNN	1.15777	0.0465019	-0.0482546	0.064857	0.608396	0.0699734	1.34259	0.110569
150	5-HT1A	SMILES	Random	CNN	1.22313	0.120652	-0.177212	0.217804	0.555801	0.0622266	1.5106	0.302046
151	5-HT1A	SMILES	Random	CNN	1.2684	0.0404156	-0.25856	0.0706098	0.482512	0.0545149	1.61046	0.102651
152	5-HT1A	SMILES	Random	CNN	1.36774	0.130862	-0.47344	0.263614	0.471881	0.132869	1.88784	0.35661
153	5-HT1A	SMILES	Random	CNN	1.24571	0.152725	-0.227471	0.292768	0.519892	0.0658252	1.57513	0.395178
154	5-HT1A	SMILES	Random	CNN	1.15758	0.0469612	-0.0483044	0.0710867	0.581067	0.0499107	1.34219	0.111589
155	5-HT1A	SMILES	Random	CNN	1.24999	0.0600388	-0.224082	0.113812	0.472362	0.0517932	1.56609	0.151228
156	5-HT1A	SMILES	Random	CNN	1.25156	0.187732	-0.245683	0.352333	0.596995	0.103069	1.60164	0.481275
157	5-HT1A	SMILES	Random	CNN	1.15189	0.0625652	-0.0389818	0.0982384	0.591412	0.0612456	1.33076	0.143995
158	5-HT1A	SMILES	Random	CNN	1.25606	0.122735	-0.243841	0.24343	0.507166	0.0445644	1.59275	0.321264
159	5-HT1A	SMILES	Random	CNN	1.30598	0.0367971	-0.33391	0.0634231	0.471949	0.0297898	1.70693	0.0958791
160	5-HT1A	SMILES	Random	CNN	1.34064	0.18336	-0.424425	0.354136	0.498978	0.151355	1.83093	0.480614
161	5-HT1A	SMILES	Random	CNN	1.12811	0.0652071	0.00439227	0.0909325	0.615314	0.0524201	1.27688	0.152016
162	5-HT1A	SMILES	Random	CNN	1.24758	0.059193	-0.218864	0.10711	0.520341	0.0412552	1.55997	0.15164
163	5-HT1A	SMILES	Random	CNN	1.33473	0.056303	-0.393814	0.0986088	0.47589	0.0448807	1.78469	0.149637
164	5-HT1A	SMILES	Random	CNN	1.34922	0.131842	-0.439402	0.273119	0.414956	0.0986975	1.83776	0.335752
165	5-HT1A	SMILES	Random	CNN	1.09825	0.0426425	0.0572111	0.0483216	0.613416	0.0479817	1.20798	0.0930356
166	5-HT1A	SMILES	Random	CNN	1.24097	0.085631	-0.21381	0.193419	0.500505	0.0587127	1.54734	0.209123
167	5-HT1A	SMILES	Random	CNN	1.30861	0.063604	-0.346201	0.170362	0.453695	0.0427721	1.7165	0.165199
168	5-HT1A	SMILES	Random	CNN	1.20334	0.165433	-0.148943	0.319948	0.63247	0.09879	1.47539	0.433417
169	5-HT1A	SMILES	Random	CNN	1.06177	0.021816	0.118891	0.0136148	0.652858	0.0336746	1.12783	0.0461212
170	5-HT1A	SMILES	Random	CNN	1.09935	0.0541713	0.0552322	0.0653504	0.607602	0.056633	1.21151	0.121168
171	5-HT1A	SMILES	Random	CNN	1.3234	0.0476226	-0.370289	0.0861553	0.504893	0.0461899	1.75365	0.125394
172	5-HT1A	SMILES	Random	CNN	1.24419	0.181209	-0.229325	0.34148	0.611806	0.1305	1.58085	0.466454
173	5-HT1A	SMILES	Random	CNN	1.18395	0.125416	-0.106095	0.236526	0.573157	0.0332935	1.41747	0.314024
174	5-HT1A	SMILES	Random	CNN	1.20375	0.0626632	-0.141827	0.175123	0.566493	0.0349233	1.45295	0.15509
175	5-HT1A	SMILES	Random	CNN	1.35017	0.0778243	-0.427616	0.14668	0.491518	0.0424684	1.82903	0.212366
176	5-HT1A	SMILES	Random	CNN	1.22287	0.183273	-0.190769	0.343983	0.558637	0.139145	1.529	0.45721
177	5-HT1A	SMILES	Random	CNN	1.13369	0.0802904	-0.006163	0.115356	0.608291	0.067031	1.2917	0.186265
178	5-HT1A	SMILES	Random	CNN	1.1743	0.102977	-0.0815595	0.164358	0.560907	0.042368	1.38958	0.251722
179	5-HT1A	SMILES	Random	CNN	1.29709	0.110395	-0.31929	0.192697	0.51815	0.0554466	1.69462	0.282861
180	5-HT1A	SMILES	Random	CNN	1.50315	0.0444941	-0.767572	0.096449	0.386917	0.0507041	2.26145	0.134003
181	5-HT1A	SMILES	Random	CNN	1.39602	0.0630508	-0.527672	0.147534	0.491868	0.0562768	1.95284	0.177736
182	5-HT1A	SMILES	Random	CNN	1.31307	0.0653302	-0.351367	0.129889	0.477591	0.0699072	1.72842	0.168579
183	5-HT1A	SMILES	Random	CNN	1.24738	0.0463783	-0.217145	0.07664	0.492134	0.0553184	1.5581	0.116315
184	5-HT1A	SMILES	Random	CNN	1.49241	0.157232	-0.761242	0.343343	0.439075	0.110514	2.25202	0.442581
185	5-HT1A	SMILES	Random	CNN	1.27273	0.0893096	-0.266567	0.128399	0.494006	0.075427	1.62781	0.225102
186	5-HT1A	SMILES	Random	CNN	1.26737	0.0326746	-0.256071	0.0532393	0.456955	0.0264353	1.6073	0.0833708
187	5-HT1A	SMILES	Random	CNN	1.2337	0.0373087	-0.190863	0.0699593	0.480241	0.0456753	1.52341	0.0930788
188	5-HT1A	SMILES	Random	CNN	1.49597	0.072344	-0.752089	0.149523	0.429194	0.0567168	2.24316	0.215458
189	5-HT1A	SMILES	Random	CNN	1.3539	0.0705742	-0.436888	0.144539	0.50611	0.0673933	1.83804	0.18981
190	5-HT1A	SMILES	Random	CNN	1.40136	0.0735057	-0.539348	0.154222	0.445637	0.0200061	1.96923	0.202814
191	5-HT1A	SMILES	Random	CNN	1.26702	0.103604	-0.256865	0.160582	0.489985	0.0922676	1.61606	0.257758
192	5-HT1A	SMILES	Random	CNN	1.48582	0.0547627	-0.727559	0.117049	0.421027	0.0370205	2.21067	0.16375
193	5-HT1A	SMILES	Random	CNN	1.34109	0.0432271	-0.407849	0.0944134	0.489202	0.055585	1.80038	0.116083
194	5-HT1A	SMILES	Random	CNN	1.31466	0.0461383	-0.351477	0.0714269	0.469423	0.0468285	1.73045	0.120455
195	5-HT1A	SMILES	Random	CNN	1.24522	0.0810664	-0.215749	0.150046	0.489688	0.0394668	1.55716	0.206682
196	5-HT1A	SMILES	Random	CNN	1.43288	0.111599	-0.609047	0.211154	0.51082	0.0551455	2.06559	0.314221
197	5-HT1A	SMILES	Random	CNN	1.28491	0.0564518	-0.291703	0.0958177	0.550787	0.0485902	1.65419	0.147701
198	5-HT1A	SMILES	Random	CNN	1.33907	0.0427813	-0.404618	0.106689	0.523113	0.0396649	1.79494	0.113703
199	5-HT1A	SMILES	Random	CNN	1.26805	0.0310474	-0.258382	0.0711464	0.510226	0.0613007	1.60893	0.0790555
200	5-HT1A	SMILES	Random	CNN	1.42256	0.0972257	-0.591332	0.226267	0.489547	0.0672668	2.03314	0.278573
201	5-HT1A	SMILES	Random	CNN	1.32876	0.100438	-0.385395	0.193141	0.500051	0.0528317	1.77569	0.273416
202	5-HT1A	SMILES	Random	CNN	1.33213	0.124495	-0.399717	0.243187	0.515134	0.1025	1.79006	0.314788
203	5-HT1A	SMILES	Random	CNN	1.27546	0.0681773	-0.278945	0.162769	0.475357	0.113341	1.63143	0.172187
204	5-HT1A	SMILES	Random	CNN	1.43597	0.064335	-0.615502	0.148241	0.507732	0.056769	2.06615	0.18857
205	5-HT1A	SMILES	Random	CNN	1.28961	0.0720429	-0.301288	0.117143	0.554337	0.0491668	1.66828	0.187611
206	5-HT1A	SMILES	Random	CNN	1.28749	0.0644054	-0.296544	0.101768	0.535229	0.0450651	1.66179	0.167408
207	5-HT1A	SMILES	Random	CNN	1.24077	0.0330078	-0.20486	0.0701791	0.470686	0.0692038	1.5406	0.0813691
208	5-HT1A	SMILES	Random	CNN	1.44316	0.0747219	-0.633291	0.173155	0.52481	0.0414934	2.0883	0.216831
209	5-HT1A	SMILES	Random	CNN	1.36152	0.0507089	-0.45029	0.091682	0.549841	0.0506131	1.85631	0.137891
210	5-HT1A	SMILES	Random	CNN	1.33911	0.0630439	-0.406565	0.145109	0.537695	0.0564931	1.79719	0.168081
211	5-HT1A	SMILES	Random	CNN	1.22679	0.0352144	-0.178922	0.0864184	0.531384	0.0526091	1.50625	0.0848152
212	5-HT1A	SMILES	Random	CNN	1.23751	0.0514435	-0.197674	0.0772623	0.587906	0.0829982	1.53408	0.127864
213	5-HT1A	SMILES	Random	CNN	1.34326	0.0778379	-0.415008	0.16289	0.535363	0.0483091	1.81041	0.213717
214	5-HT1A	SMILES	Random	CNN	1.30276	0.0182013	-0.328101	0.0626066	0.537367	0.0586532	1.69752	0.0474765
215	5-HT1A	SMILES	Random	CNN	1.20965	0.105836	-0.151484	0.192062	0.583745	0.0612272	1.47446	0.262569
216	5-HT1A	SMILES	Random	CNN	1.1899	0.0590662	-0.108425	0.0993046	0.574561	0.0786609	1.41935	0.142882
217	5-HT1A	SMILES	Random	CNN	1.12343	0.0304378	0.0138534	0.0176228	0.59537	0.0979575	1.26302	0.0680699
218	5-HT1A	SMILES	Random	CNN	1.11893	0.0345205	0.0211219	0.0435279	0.595173	0.105899	1.2532	0.0773597
219	5-HT1A	SMILES	Random	CNN	1.15037	0.0324918	-0.0353454	0.0567523	0.57356	0.0941505	1.3244	0.0757109
220	5-HT1A	SMILES	Random	CNN	1.21642	0.0671432	-0.157816	0.104492	0.568706	0.0788399	1.48419	0.162952
221	5-HT1A	SMILES	Random	CNN	1.12861	0.0371036	0.00400851	0.0490696	0.608927	0.104571	1.27514	0.0841373
222	5-HT1A	SMILES	Random	CNN	1.13369	0.0365328	-0.005961	0.0661418	0.612056	0.085538	1.2866	0.083565
223	5-HT1A	SMILES	Random	CNN	1.17403	0.032172	-0.0790151	0.0682486	0.588051	0.0930339	1.37938	0.0748442
224	5-HT1A	SMILES	Random	CNN	1.21364	0.098408	-0.161548	0.203881	0.529165	0.146994	1.48262	0.243073
225	5-HT1A	SMILES	Random	CNN	1.11012	0.0317219	0.0358176	0.0530556	0.63109	0.0886964	1.23337	0.0706418
226	5-HT1A	SMILES	Random	CNN	1.1153	0.0328047	0.0272855	0.0446402	0.635803	0.0906444	1.24496	0.0729709
227	5-HT1A	SMILES	Random	CNN	1.13991	0.0178173	-0.0173311	0.0596074	0.603004	0.0832185	1.29971	0.0405761
228	5-HT1A	SMILES	Random	CNN	1.12245	0.0705522	0.0122462	0.117348	0.645119	0.0819965	1.26487	0.161966
229	5-HT1A	SMILES	Random	CNN	1.07797	0.0272553	0.0918761	0.0208106	0.636693	0.0701416	1.16275	0.0583104
230	5-HT1A	SMILES	Random	CNN	1.07999	0.0152868	0.0878369	0.0291018	0.621161	0.08519	1.1666	0.0331571
231	5-HT1A	SMILES	Random	CNN	1.11938	0.0379898	0.0191811	0.0675677	0.566051	0.060753	1.25446	0.0870016
232	5-HT1A	SMILES	Random	CNN	1.12016	0.0432721	0.0187127	0.0574916	0.633556	0.0794036	1.25664	0.0967041
233	5-HT1A	SMILES	Random	CNN	1.08856	0.0309858	0.0739457	0.0265931	0.624469	0.0776623	1.18593	0.0676912
234	5-HT1A	SMILES	Random	CNN	1.09329	0.0402493	0.0652763	0.0520908	0.621262	0.0669552	1.19691	0.0875304
235	5-HT1A	SMILES	Random	CNN	1.11764	0.0436505	0.0223367	0.0701872	0.586038	0.0559171	1.25103	0.0987737
236	5-HT1A	SMILES	Random	CNN	1.07906	0.0447724	0.0888821	0.0647438	0.667274	0.0717961	1.16638	0.0980198
237	5-HT1A	SMILES	Random	CNN	1.0726	0.0145554	0.100423	0.0225907	0.654995	0.0627826	1.15069	0.0312753
238	5-HT1A	SMILES	Random	CNN	1.07968	0.0449336	0.0881166	0.0614977	0.63269	0.0800696	1.16773	0.0990113
239	5-HT1A	SMILES	Random	CNN	1.12613	0.0491891	0.00725493	0.0765359	0.592554	0.0856409	1.2706	0.109502
240	5-HT1A	SMILES	Random	CNN	1.09206	0.0388881	0.0668464	0.0596243	0.647005	0.0739189	1.19412	0.0864153
241	5-HT1A	SMILES	Random	CNN	1.10175	0.0265826	0.0512746	0.023022	0.611026	0.074931	1.21455	0.0584711
242	5-HT1A	SMILES	Random	CNN	1.09899	0.0608116	0.0550962	0.0833357	0.598001	0.0856154	1.21148	0.138288
243	5-HT1A	SMILES	Random	CNN	1.13046	0.0793641	-0.001354	0.122675	0.581785	0.0928333	1.28425	0.187747
244	5-HT1A	SMILES	Random	CNN	1.07357	0.0428782	0.0984417	0.0581211	0.659065	0.0697425	1.15439	0.0919708
245	5-HT1A	SMILES	Random	CNN	1.0762	0.0364325	0.0939418	0.0535443	0.633173	0.0482895	1.15953	0.0784188
246	5-HT1A	SMILES	Random	CNN	1.07832	0.0345273	0.0912076	0.0341134	0.628894	0.0582294	1.16397	0.0744411
247	5-HT1A	SMILES	Random	CNN	1.11454	0.0498287	0.0293133	0.0537746	0.585434	0.0707604	1.24468	0.11062
248	5-HT1A	SMILES	Random	CNN	1.04517	0.0347661	0.143792	0.0728759	0.683847	0.0479505	1.09359	0.0723754
249	5-HT1A	SMILES	Random	CNN	1.04663	0.030607	0.142938	0.0481624	0.658007	0.0614249	1.09636	0.0650097
250	5-HT1A	SMILES	Random	CNN	1.05841	0.0353267	0.124218	0.0402206	0.64202	0.0483703	1.12148	0.0749543
251	5-HT1A	SMILES	Random	CNN	1.12858	0.0402405	0.00359061	0.0616592	0.564107	0.0626337	1.2753	0.0910737
252	5-HT1A	SMILES	Random	CNN	1.29913	0.117052	-0.325912	0.220065	0.578714	0.0719815	1.70143	0.306918
253	5-HT1A	SMILES	Random	CNN	1.19055	0.0368701	-0.108842	0.0620943	0.576372	0.079435	1.41877	0.0895806
254	5-HT1A	SMILES	Random	CNN	1.18517	0.0573923	-0.098356	0.0783854	0.56566	0.0894138	1.40793	0.138291
255	5-HT1A	SMILES	Random	CNN	1.2964	0.0677515	-0.314571	0.105099	0.479096	0.0458025	1.68523	0.174098
256	5-HT1A	SMILES	Random	CNN	1.45714	0.164552	-0.682881	0.351596	0.401026	0.146863	2.15032	0.446108
257	5-HT1A	SMILES	Random	CNN	1.17129	0.0565511	-0.0781986	0.134508	0.601985	0.0711789	1.37512	0.132131
258	5-HT1A	SMILES	Random	CNN	1.16915	0.042057	-0.0680013	0.0395579	0.596266	0.0935267	1.36868	0.0979468
259	5-HT1A	SMILES	Random	CNN	1.26926	0.0752668	-0.259275	0.102949	0.497048	0.0656205	1.61667	0.186594
260	5-HT1A	SMILES	Random	CNN	1.45951	0.0532468	-0.667033	0.11247	0.33428	0.0337784	2.133	0.155507
261	5-HT1A	SMILES	Random	CNN	1.22664	0.160481	-0.195055	0.331005	0.548786	0.0988149	1.5304	0.429963
262	5-HT1A	SMILES	Random	CNN	1.25177	0.101274	-0.228129	0.167804	0.538883	0.119341	1.57718	0.260511
263	5-HT1A	SMILES	Random	CNN	1.25162	0.0784423	-0.22969	0.148292	0.517212	0.0883689	1.5727	0.192141
264	5-HT1A	SMILES	Random	CNN	1.35978	0.200349	-0.467194	0.383093	0.530461	0.145225	1.88915	0.529584
265	5-HT1A	SMILES	Random	CNN	1.13285	0.0526974	-0.0036808	0.0708357	0.64092	0.0755842	1.28613	0.120336
266	5-HT1A	SMILES	Random	CNN	1.17915	0.108578	-0.0910727	0.171307	0.593993	0.0833043	1.40219	0.260535
267	5-HT1A	SMILES	Random	CNN	1.29309	0.0549697	-0.308175	0.0939016	0.5055	0.0633115	1.67511	0.143218
268	5-HT1A	SMILES	Random	CNN	1.25237	0.185425	-0.250028	0.380612	0.642081	0.102836	1.60281	0.507225
269	5-HT1A	SMILES	Random	CNN	1.11248	0.0397819	0.032779	0.0412455	0.642019	0.0655832	1.23919	0.0880958
270	5-HT1A	SMILES	Random	CNN	1.14793	0.048875	-0.0302704	0.0622683	0.610757	0.065621	1.32014	0.111589
271	5-HT1A	SMILES	Random	CNN	1.2941	0.0368653	-0.309927	0.0665249	0.495037	0.040157	1.67604	0.0970234
272	5-HT1A	SMILES	Random	CNN	1.38487	0.127628	-0.515017	0.274605	0.418305	0.103332	1.93414	0.334526
273	5-HT1A	SMILES	Random	CNN	1.14174	0.0617598	-0.0191397	0.0795201	0.586204	0.0622034	1.30739	0.143854
274	5-HT1A	SMILES	Random	CNN	1.21576	0.0662708	-0.155777	0.0923445	0.5653	0.068783	1.48246	0.162547
275	5-HT1A	SMILES	Random	CNN	1.26546	0.0488712	-0.252327	0.0760506	0.504366	0.0570198	1.60378	0.123889
276	5-HT1A	SMILES	Random	CNN	1.1563	0.0484273	-0.0449475	0.0555657	0.657245	0.0671847	1.33938	0.111947
277	5-HT1A	SMILES	Random	CNN	1.11412	0.0582221	0.0288588	0.0809001	0.63951	0.0662522	1.24466	0.131864
278	5-HT1A	SMILES	Random	CNN	1.15714	0.0666731	-0.0469918	0.0878802	0.627235	0.0502798	1.34341	0.152437
279	5-HT1A	SMILES	Random	CNN	1.26767	0.0458512	-0.256271	0.0628854	0.524806	0.0581932	1.6091	0.115933
280	5-HT1A	SMILES	Random	CNN	1.35966	0.229262	-0.47662	0.4427	0.626177	0.095555	1.90124	0.60322
281	5-HT1A	SMILES	Random	CNN	1.07111	0.0364328	0.101822	0.0629401	0.66909	0.0388398	1.1486	0.0785488
282	5-HT1A	SMILES	Random	CNN	1.18095	0.0778259	-0.0914269	0.114726	0.583166	0.0705214	1.40069	0.187653
283	5-HT1A	SMILES	Random	CNN	1.24503	0.0739268	-0.211798	0.102629	0.531726	0.0579009	1.55556	0.185697
284	5-HT1A	SMILES	Random	CNN	1.10373	0.0383045	0.0435267	0.102424	0.682518	0.0528278	1.21968	0.0842613
285	5-HT1A	SMILES	Random	CNN	1.09174	0.0673408	0.067486	0.0891256	0.651797	0.0602003	1.19643	0.148656
286	5-HT1A	SMILES	Random	CNN	1.17296	0.09629	-0.0775662	0.143821	0.579465	0.0593527	1.38512	0.22986
287	5-HT1A	SMILES	Random	CNN	1.28279	0.0748546	-0.290085	0.140924	0.525895	0.0568664	1.65116	0.191028
288	5-HT1A	SMILES	Random	CNN	1.47705	0.0783231	-0.70727	0.149809	0.461068	0.0816551	2.1878	0.230788
289	5-HT1A	SMILES	Random	CNN	1.32852	0.0378669	-0.382283	0.0993835	0.511264	0.0390698	1.76639	0.102358
290	5-HT1A	SMILES	Random	CNN	1.28505	0.112879	-0.299719	0.215126	0.522586	0.0640106	1.66409	0.290648
291	5-HT1A	SMILES	Random	CNN	1.23566	0.0457827	-0.195151	0.0854599	0.505307	0.0384494	1.52896	0.113928
292	5-HT1A	SMILES	Random	CNN	1.48878	0.176028	-0.746156	0.356858	0.459749	0.110409	2.24746	0.508592
293	5-HT1A	SMILES	Random	CNN	1.27804	0.068129	-0.279822	0.126772	0.528414	0.0568391	1.63803	0.174417
294	5-HT1A	SMILES	Random	CNN	1.30627	0.0975627	-0.338124	0.179706	0.503963	0.0458	1.71585	0.256638
295	5-HT1A	SMILES	Random	CNN	1.22799	0.0475447	-0.180365	0.0867284	0.495145	0.0284904	1.51022	0.119488
296	5-HT1A	SMILES	Random	CNN	1.47303	0.0390266	-0.697369	0.0846256	0.487975	0.0503357	2.17135	0.114534
297	5-HT1A	SMILES	Random	CNN	1.38115	0.0899839	-0.495834	0.176715	0.478263	0.0502383	1.91567	0.247143
298	5-HT1A	SMILES	Random	CNN	1.32049	0.106893	-0.373335	0.234004	0.502315	0.0349363	1.75511	0.293723
299	5-HT1A	SMILES	Random	CNN	1.28942	0.100081	-0.308764	0.204733	0.513704	0.0717883	1.67262	0.258045
300	5-HT1A	SMILES	Random	CNN	1.4635	0.108465	-0.679976	0.226258	0.561954	0.0513394	2.15359	0.322362
301	5-HT1A	SMILES	Random	CNN	1.28988	0.069968	-0.304714	0.14293	0.551028	0.0687611	1.66869	0.185452
302	5-HT1A	SMILES	Random	CNN	1.34122	0.0883914	-0.408873	0.158545	0.519117	0.0358341	1.8067	0.236343
303	5-HT1A	SMILES	Random	CNN	1.25341	0.0565194	-0.232705	0.12794	0.537932	0.0698912	1.57423	0.138004
304	5-HT1A	SMILES	Random	CNN	1.3874	0.056899	-0.507763	0.126506	0.567311	0.0547998	1.92811	0.157517
305	5-HT1A	SMILES	Random	CNN	1.3008	0.0759628	-0.330601	0.177685	0.566505	0.0685128	1.69786	0.195587
306	5-HT1A	SMILES	Random	CNN	1.35255	0.1339	-0.43788	0.254409	0.531072	0.0739701	1.84731	0.358989
307	5-HT1A	SMILES	Random	CNN	1.31485	0.0382032	-0.353153	0.0833012	0.518455	0.0677871	1.73029	0.099591
308	5-HT1A	SMILES	Random	CNN	1.2463	0.0635449	-0.214482	0.0899228	0.605419	0.0746119	1.5573	0.155545
309	5-HT1A	SMILES	Random	CNN	1.31419	0.144031	-0.360309	0.275235	0.541301	0.0570198	1.74783	0.380681
310	5-HT1A	SMILES	Random	CNN	1.23838	0.12119	-0.204199	0.203066	0.561119	0.0678685	1.54828	0.302627
311	5-HT1A	SMILES	Random	CNN	1.3233	0.0600517	-0.374535	0.150624	0.479675	0.0915529	1.75473	0.154785
312	5-HT1A	SMILES	Random	CNN	1.48915	0.0826638	-0.736617	0.170946	0.55751	0.0354607	2.2244	0.247231
313	5-HT1A	SMILES	Random	CNN	1.28218	0.126141	-0.294674	0.232207	0.582992	0.0659285	1.65991	0.324531
314	5-HT1A	SMILES	Random	CNN	1.2868	0.064347	-0.296637	0.113668	0.572756	0.0650941	1.66	0.163191
315	5-HT1A	SMILES	Random	CNN	1.23374	0.0674859	-0.191348	0.106219	0.542822	0.0472607	1.52667	0.166775
316	5-HT1A	SMILES	Random	CNN	1.42523	0.0860623	-0.598069	0.22622	0.536488	0.0146496	2.0387	0.25087
317	5-HT1A	SMILES	Random	CNN	1.36119	0.110616	-0.454677	0.210336	0.572807	0.0660577	1.86507	0.297945
318	5-HT1A	SMILES	Random	CNN	1.393	0.121696	-0.519972	0.207041	0.54745	0.0657738	1.95525	0.326837
319	5-HT1A	SMILES	Random	CNN	1.34989	0.104444	-0.43049	0.213288	0.500053	0.0648741	1.83312	0.291879
320	5-HT1A	SMILES	Random	CNN	1.31536	0.102162	-0.363653	0.227874	0.56985	0.0697048	1.74061	0.271924
321	5-HT1A	SMILES	Random	CNN	1.38463	0.0596171	-0.500998	0.120776	0.534034	0.0519742	1.92074	0.165869
322	5-HT1A	SMILES	Random	CNN	1.32864	0.0318965	-0.382184	0.089206	0.546681	0.0638355	1.7663	0.0835712
323	5-HT1A	SMILES	Random	CNN	1.40808	0.0765893	-0.554995	0.170966	0.498878	0.0439188	1.98855	0.217698
324	5-HT1A	SMILES	Random	CNN	1.18104	0.0765591	-0.0939124	0.137131	0.607371	0.0753955	1.40072	0.186625
325	5-HT1A	SMILES	Random	CNN	1.12294	0.0282384	0.0142675	0.0305667	0.612569	0.0777634	1.2618	0.0635235
326	5-HT1A	SMILES	Random	CNN	1.13574	0.0450242	-0.0092489	0.0703022	0.602207	0.0667525	1.29193	0.102993
327	5-HT1A	SMILES	Random	CNN	1.17562	0.0721427	-0.0824774	0.118215	0.576063	0.0821134	1.38728	0.172113
328	5-HT1A	SMILES	Random	CNN	1.26246	0.0897639	-0.249195	0.155461	0.547433	0.0687785	1.60187	0.229216
329	5-HT1A	SMILES	Random	CNN	1.13425	0.0414434	-0.0062559	0.0593705	0.605173	0.0942809	1.28823	0.0945141
330	5-HT1A	SMILES	Random	CNN	1.12715	0.0453074	0.00558945	0.0734136	0.6029	0.0680154	1.27252	0.102463
331	5-HT1A	SMILES	Random	CNN	1.12866	0.0378073	0.00365887	0.055066	0.600271	0.0595251	1.2753	0.0853997
332	5-HT1A	SMILES	Random	CNN	1.19734	0.0999964	-0.126553	0.176758	0.606756	0.0928628	1.44362	0.242496
333	5-HT1A	SMILES	Random	CNN	1.11931	0.0386635	0.0209135	0.0388781	0.631587	0.0924155	1.25434	0.0857751
334	5-HT1A	SMILES	Random	CNN	1.13172	0.0325246	-0.0019103	0.0522002	0.632762	0.0717546	1.28184	0.0739778
335	5-HT1A	SMILES	Random	CNN	1.17744	0.0778474	-0.0884136	0.147178	0.588346	0.0694037	1.39243	0.190846
336	5-HT1A	SMILES	Random	CNN	1.11865	0.0253584	0.0207687	0.0523951	0.644555	0.0574633	1.25202	0.0573091
337	5-HT1A	SMILES	Random	CNN	1.07318	0.0269198	0.0998304	0.023728	0.643246	0.0641213	1.15243	0.0581525
338	5-HT1A	SMILES	Random	CNN	1.10576	0.0366529	0.0437463	0.0511708	0.633061	0.0665144	1.22404	0.0806916
339	5-HT1A	SMILES	Random	CNN	1.13914	0.0432279	-0.0142049	0.0480455	0.607304	0.0829687	1.29952	0.0983602
340	5-HT1A	SMILES	Random	CNN	1.15625	0.100245	-0.0514131	0.179501	0.623349	0.0591652	1.34697	0.241307
341	5-HT1A	SMILES	Random	CNN	1.0568	0.0176029	0.126129	0.0409116	0.669907	0.0579896	1.11713	0.0375954
342	5-HT1A	SMILES	Random	CNN	1.07803	0.0466376	0.0910343	0.0616708	0.65917	0.0751771	1.16432	0.10288
343	5-HT1A	SMILES	Random	CNN	1.09352	0.0352568	0.0648497	0.0478672	0.621461	0.0531526	1.19703	0.0786456
344	5-HT1A	SMILES	Random	CNN	1.14499	0.0837917	-0.0294492	0.150166	0.632446	0.0568165	1.31802	0.20029
345	5-HT1A	SMILES	Random	CNN	1.09205	0.0516216	0.0667667	0.0746154	0.636134	0.0786731	1.19524	0.116385
346	5-HT1A	SMILES	Random	CNN	1.1056	0.0521083	0.0445631	0.0615271	0.633247	0.0833764	1.22506	0.117207
347	5-HT1A	SMILES	Random	CNN	1.16578	0.0613693	-0.0627766	0.0828677	0.591333	0.0816773	1.36282	0.144273
348	5-HT1A	SMILES	Random	CNN	1.11955	0.0314959	0.0198992	0.0432643	0.630457	0.0597069	1.25438	0.0704535
349	5-HT1A	SMILES	Random	CNN	1.07736	0.0304115	0.0929616	0.0239171	0.644917	0.0741607	1.16162	0.0657254
350	5-HT1A	SMILES	Random	CNN	1.07955	0.0321542	0.0894316	0.0209421	0.645482	0.0578433	1.16646	0.068498
351	5-HT1A	SMILES	Random	CNN	1.13128	0.0547737	-0.0005171	0.0683195	0.604517	0.0581067	1.28281	0.124531
352	5-HT1A	SMILES	Random	CNN	1.12034	0.0951429	0.0128198	0.169301	0.655903	0.0549549	1.2642	0.224512
353	5-HT1A	SMILES	Random	CNN	1.05816	0.0441468	0.124613	0.0508359	0.642971	0.0741827	1.12165	0.0932208
354	5-HT1A	SMILES	Random	CNN	1.06079	0.0288307	0.119391	0.051299	0.657884	0.0610116	1.12611	0.0616793
355	5-HT1A	SMILES	Random	CNN	1.11505	0.0367191	0.027599	0.0527673	0.623258	0.0432055	1.24469	0.082161
356	5-HT1A	SMILES	Random	CNN	1.09175	0.0502095	0.0675054	0.0707297	0.642852	0.0585887	1.19444	0.11023
357	5-HT1A	SMILES	Random	CNN	1.05879	0.0362613	0.122904	0.0540239	0.650003	0.0397961	1.12235	0.0772599
358	5-HT1A	SMILES	Random	CNN	1.07667	0.0348655	0.0933433	0.0478687	0.639186	0.0622875	1.16044	0.074661
359	5-HT1A	SMILES	Random	CNN	1.15151	0.0266956	-0.0363019	0.0200935	0.602297	0.0682808	1.32669	0.0615021
360	5-HT1A	SMILES	Random	CNN	1.32604	0.0563941	-0.374453	0.079351	0.578359	0.102199	1.76155	0.146972
361	5-HT1A	SMILES	Random	CNN	1.17339	0.0547801	-0.0789202	0.100531	0.610835	0.0923284	1.37986	0.128787
362	5-HT1A	SMILES	Random	CNN	1.19492	0.0370705	-0.116759	0.0580347	0.588178	0.0760768	1.42921	0.0901233
363	5-HT1A	SMILES	Random	CNN	1.27708	0.0531113	-0.279441	0.129949	0.526167	0.0684262	1.63375	0.133995
364	5-HT1A	SMILES	Random	CNN	1.50661	0.144593	-0.780559	0.276472	0.46898	0.1407	2.29079	0.413961
365	5-HT1A	SMILES	Random	CNN	1.16209	0.0350671	-0.0593899	0.101096	0.636786	0.0554871	1.35169	0.0818773
366	5-HT1A	SMILES	Random	CNN	1.15135	0.0592947	-0.0381954	0.0977986	0.610405	0.0472536	1.32912	0.13761
367	5-HT1A	SMILES	Random	CNN	1.279	0.0453294	-0.281705	0.104735	0.502093	0.0542723	1.6379	0.115221
368	5-HT1A	SMILES	Random	CNN	1.29898	0.140682	-0.333067	0.291656	0.524831	0.120661	1.70715	0.382628
369	5-HT1A	SMILES	Random	CNN	1.16187	0.0466348	-0.0554763	0.0601953	0.605882	0.0659303	1.35213	0.10846
370	5-HT1A	SMILES	Random	CNN	1.2081	0.0789435	-0.14281	0.123791	0.560554	0.0683929	1.46574	0.19552
371	5-HT1A	SMILES	Random	CNN	1.20076	0.0604851	-0.127647	0.0855885	0.57196	0.0706626	1.44549	0.146901
372	5-HT1A	SMILES	Random	CNN	1.28942	0.165045	-0.316578	0.330071	0.617105	0.0954854	1.68985	0.44843
373	5-HT1A	SMILES	Random	CNN	1.20261	0.0547087	-0.131534	0.0853801	0.596463	0.063666	1.44927	0.132342
374	5-HT1A	SMILES	Random	CNN	1.2234	0.0374019	-0.170194	0.05152	0.578061	0.0612118	1.49812	0.0916354
375	5-HT1A	SMILES	Random	CNN	1.29681	0.0468162	-0.316874	0.0989302	0.490511	0.0348364	1.6839	0.121516
376	5-HT1A	SMILES	Random	CNN	1.33842	0.236544	-0.440767	0.497258	0.570592	0.155464	1.84733	0.653508
377	5-HT1A	SMILES	Random	CNN	1.12327	0.0335681	0.0140161	0.0290593	0.627988	0.0521692	1.26286	0.0747837
378	5-HT1A	SMILES	Random	CNN	1.19528	0.058017	-0.11697	0.0761218	0.577442	0.0659984	1.43207	0.137862
379	5-HT1A	SMILES	Random	CNN	1.30039	0.052853	-0.32418	0.104069	0.514564	0.070586	1.69382	0.137026
380	5-HT1A	SMILES	Random	CNN	1.22046	0.17695	-0.191962	0.372522	0.583924	0.125421	1.52082	0.468655
381	5-HT1A	SMILES	Random	CNN	1.14344	0.0485217	-0.0227589	0.0686213	0.610168	0.055877	1.3098	0.110738
382	5-HT1A	SMILES	Random	CNN	1.20481	0.0526151	-0.135422	0.0787904	0.558399	0.0777467	1.45433	0.129632
383	5-HT1A	SMILES	Random	CNN	1.17342	0.0559405	-0.0758347	0.0630101	0.553184	0.0348238	1.38003	0.129049
384	5-HT1A	SMILES	Random	CNN	1.14758	0.0509323	-0.0299997	0.0702044	0.646498	0.0648347	1.31953	0.116854
385	5-HT1A	SMILES	Random	CNN	1.18524	0.058114	-0.0980008	0.072512	0.59287	0.0601881	1.40818	0.138506
386	5-HT1A	SMILES	Random	CNN	1.21277	0.0966809	-0.151873	0.147007	0.583324	0.0483761	1.48015	0.233932
387	5-HT1A	SMILES	Random	CNN	1.31863	0.0457812	-0.361176	0.0962103	0.515985	0.0386584	1.74089	0.12163
388	5-HT1A	SMILES	Random	CNN	1.21923	0.188975	-0.18942	0.389646	0.623845	0.101963	1.52223	0.502899
389	5-HT1A	SMILES	Random	CNN	1.11249	0.0616305	0.030995	0.0942292	0.645598	0.0533056	1.24142	0.137698
390	5-HT1A	SMILES	Random	CNN	1.18873	0.0892914	-0.105796	0.128047	0.58442	0.0763864	1.42106	0.21227
391	5-HT1A	SMILES	Random	CNN	1.31557	0.0835964	-0.358075	0.166546	0.499195	0.05821	1.73772	0.220451
392	5-HT1A	SMILES	Random	CNN	1.11974	0.0281883	0.0190875	0.0494525	0.679629	0.062038	1.25461	0.0632536
393	5-HT1A	SMILES	Random	CNN	1.1311	0.0597249	-0.000204	0.0754122	0.617356	0.0670039	1.28297	0.137255
394	5-HT1A	SMILES	Random	CNN	1.1898	0.0391309	-0.108715	0.0827424	0.575811	0.0686447	1.41716	0.0929722
395	5-HT1A	SMILES	Random	CNN	1.26254	0.0869077	-0.249658	0.149398	0.500178	0.080667	1.60157	0.220874
396	5-HT1A	SMILES	Random	CNN	1.52983	0.0927609	-0.830994	0.172396	0.462183	0.0901694	2.34899	0.27879
397	5-HT1A	SMILES	Random	CNN	1.31492	0.0575763	-0.35883	0.163972	0.540263	0.0175457	1.73232	0.153148
398	5-HT1A	SMILES	Random	CNN	1.30835	0.0749683	-0.341919	0.14606	0.519372	0.0491586	1.7174	0.197806
399	5-HT1A	SMILES	Random	CNN	1.29584	0.0615627	-0.313834	0.101241	0.482207	0.0439526	1.68298	0.159941
400	5-HT1A	SMILES	Random	CNN	1.51153	0.123331	-0.78911	0.227304	0.456078	0.11386	2.29994	0.35659
401	5-HT1A	SMILES	Random	CNN	1.29056	0.0993312	-0.308602	0.185829	0.497151	0.0551047	1.67541	0.254427
402	5-HT1A	SMILES	Random	CNN	1.29364	0.0647535	-0.30957	0.10816	0.500695	0.0149815	1.67771	0.169233
403	5-HT1A	SMILES	Random	CNN	1.29149	0.0299013	-0.306181	0.0857961	0.481667	0.0182235	1.66885	0.0760999
404	5-HT1A	SMILES	Random	CNN	1.45035	0.0713339	-0.651879	0.194722	0.456158	0.064964	2.1086	0.211688
405	5-HT1A	SMILES	Random	CNN	1.31225	0.0447666	-0.347969	0.0916413	0.487812	0.0458118	1.724	0.117115
406	5-HT1A	SMILES	Random	CNN	1.37146	0.0492801	-0.472018	0.0994278	0.464128	0.0123758	1.88332	0.135144
407	5-HT1A	SMILES	Random	CNN	1.29216	0.0782305	-0.307073	0.129623	0.496254	0.0593047	1.67581	0.201327
408	5-HT1A	SMILES	Random	CNN	1.52587	0.122601	-0.823709	0.234619	0.539554	0.106241	2.34332	0.361561
409	5-HT1A	SMILES	Random	CNN	1.4018	0.0641705	-0.540975	0.151012	0.484021	0.0519386	1.96916	0.175232
410	5-HT1A	SMILES	Random	CNN	1.37661	0.134872	-0.493263	0.269486	0.52553	0.079271	1.91325	0.365708
411	5-HT1A	SMILES	Random	CNN	1.28827	0.0465927	-0.299933	0.102525	0.521358	0.0455906	1.66181	0.120262
412	5-HT1A	SMILES	Random	CNN	1.40937	0.0566165	-0.558235	0.154678	0.511153	0.0397449	1.98953	0.157616
413	5-HT1A	SMILES	Random	CNN	1.31961	0.102641	-0.365501	0.181269	0.541265	0.0886698	1.75192	0.273221
414	5-HT1A	SMILES	Random	CNN	1.33554	0.0885491	-0.401152	0.187706	0.515566	0.0290505	1.79152	0.239268
415	5-HT1A	SMILES	Random	CNN	1.25603	0.0982253	-0.237729	0.171716	0.516788	0.0562159	1.58726	0.250536
416	5-HT1A	SMILES	Random	CNN	1.33717	0.0891985	-0.399337	0.146918	0.543675	0.0675098	1.79598	0.240661
417	5-HT1A	SMILES	Random	CNN	1.3463	0.0752573	-0.419924	0.142521	0.503348	0.0732893	1.81818	0.206689
418	5-HT1A	SMILES	Random	CNN	1.33186	0.0598374	-0.39217	0.148458	0.510624	0.052793	1.77744	0.155651
419	5-HT1A	SMILES	Random	CNN	1.33553	0.116001	-0.399535	0.209336	0.50652	0.0852117	1.79711	0.304691
420	5-HT1A	SMILES	Random	CNN	1.48296	0.0835947	-0.722924	0.177332	0.481482	0.0461592	2.20616	0.249606
421	5-HT1A	SMILES	Random	CNN	1.29707	0.0631755	-0.316685	0.109415	0.576268	0.0405522	1.68637	0.164746
422	5-HT1A	SMILES	Random	CNN	1.30673	0.0790667	-0.337673	0.141887	0.565986	0.0554448	1.71379	0.210213
423	5-HT1A	SMILES	Random	CNN	1.31009	0.0947519	-0.349592	0.207061	0.525112	0.0471653	1.72531	0.260771
424	5-HT1A	SMILES	Random	CNN	1.39331	0.112964	-0.527161	0.246928	0.560681	0.0567077	1.95407	0.322022
425	5-HT1A	SMILES	Random	CNN	1.35458	0.076899	-0.434965	0.120527	0.5495	0.056684	1.8408	0.208841
426	5-HT1A	SMILES	Random	CNN	1.35955	0.0696113	-0.448523	0.140825	0.561016	0.044657	1.85324	0.187252
427	5-HT1A	SMILES	Random	CNN	1.32971	0.174196	-0.398186	0.345246	0.508853	0.0569193	1.79847	0.469274
428	5-HT1A	SMILES	Random	CNN	1.30008	0.040622	-0.322647	0.080366	0.547684	0.0804305	1.69186	0.105846
429	5-HT1A	SMILES	Random	CNN	1.34291	0.049526	-0.412322	0.109995	0.533128	0.0654192	1.80586	0.134278
430	5-HT1A	SMILES	Random	CNN	1.36472	0.0556674	-0.460864	0.14428	0.526014	0.06406	1.86556	0.151511
431	5-HT1A	SMILES	Random	CNN	1.40626	0.0589908	-0.548264	0.122636	0.518069	0.0527929	1.98103	0.166171
0	5-HT1A	SMILES	Onehot	CNN	1.3145	0.090566	-0.351598	0.13814	0.425305	0.0983196	1.73612	0.228495
1	5-HT1A	SMILES	Onehot	CNN	1.17952	0.104355	-0.0950103	0.19732	0.527203	0.102749	1.40216	0.260367
2	5-HT1A	SMILES	Onehot	CNN	1.11925	0.0415034	0.0204901	0.0529293	0.6075	0.0893639	1.25444	0.0931695
3	5-HT1A	SMILES	Onehot	CNN	1.11204	0.0247841	0.0324246	0.0490646	0.61402	0.0677521	1.23725	0.0555748
4	5-HT1A	SMILES	Onehot	CNN	1.33381	0.0445106	-0.391273	0.07368	0.409197	0.0908174	1.78102	0.118354
5	5-HT1A	SMILES	Onehot	CNN	1.12041	0.0318119	0.0179873	0.050701	0.621821	0.0771885	1.25634	0.070991
6	5-HT1A	SMILES	Onehot	CNN	1.1048	0.0324325	0.0453914	0.046625	0.620009	0.0815605	1.22163	0.0714789
7	5-HT1A	SMILES	Onehot	CNN	1.13533	0.0375703	-0.0084101	0.0588187	0.615732	0.0830514	1.2904	0.085525
8	5-HT1A	SMILES	Onehot	CNN	1.32838	0.049168	-0.380034	0.0809336	0.4534	0.122521	1.76701	0.131995
9	5-HT1A	SMILES	Onehot	CNN	1.13178	0.0475421	-0.0020061	0.0697748	0.633959	0.081131	1.28318	0.109471
10	5-HT1A	SMILES	Onehot	CNN	1.13829	0.0499838	-0.0147363	0.0873673	0.628709	0.0538811	1.2982	0.115583
11	5-HT1A	SMILES	Onehot	CNN	1.16134	0.0412775	-0.0549334	0.0610415	0.582642	0.0874404	1.35041	0.0966771
12	5-HT1A	SMILES	Onehot	CNN	1.24889	0.125753	-0.22581	0.213358	0.477287	0.115863	1.57553	0.308675
13	5-HT1A	SMILES	Onehot	CNN	1.10488	0.0448351	0.0456254	0.0542362	0.625326	0.0836254	1.22277	0.100385
14	5-HT1A	SMILES	Onehot	CNN	1.08337	0.0551166	0.0815407	0.0759286	0.622631	0.0910652	1.17674	0.120287
15	5-HT1A	SMILES	Onehot	CNN	1.12088	0.0296955	0.0181491	0.0241386	0.62041	0.0611546	1.25726	0.0657265
16	5-HT1A	SMILES	Onehot	CNN	1.23671	0.067059	-0.197081	0.10933	0.531583	0.0656359	1.53396	0.165355
17	5-HT1A	SMILES	Onehot	CNN	1.06791	0.0300879	0.108266	0.0384105	0.636366	0.0594602	1.14133	0.0650927
18	5-HT1A	SMILES	Onehot	CNN	1.07163	0.0439286	0.102236	0.0511148	0.642048	0.0588745	1.15032	0.0953479
19	5-HT1A	SMILES	Onehot	CNN	1.1193	0.0526266	0.0170246	0.106619	0.622735	0.0663975	1.2556	0.120512
20	5-HT1A	SMILES	Onehot	CNN	1.15959	0.0858817	-0.0541392	0.137664	0.584748	0.109699	1.35203	0.203276
21	5-HT1A	SMILES	Onehot	CNN	1.08593	0.0372503	0.0778775	0.047567	0.645327	0.0775556	1.18063	0.0818268
22	5-HT1A	SMILES	Onehot	CNN	1.06677	0.0470113	0.109094	0.0725232	0.641012	0.0699642	1.1402	0.103454
23	5-HT1A	SMILES	Onehot	CNN	1.13883	0.0630093	-0.0158051	0.10147	0.594128	0.0744475	1.3009	0.145412
24	5-HT1A	SMILES	Onehot	CNN	1.15968	0.0557833	-0.0515643	0.0742769	0.590138	0.0553081	1.34797	0.1287
25	5-HT1A	SMILES	Onehot	CNN	1.12407	0.0274174	0.0117821	0.043291	0.582008	0.0583688	1.26428	0.0623716
26	5-HT1A	SMILES	Onehot	CNN	1.11355	0.0271399	0.0304914	0.0347522	0.602924	0.0598907	1.24074	0.0608773
27	5-HT1A	SMILES	Onehot	CNN	1.15054	0.0637467	-0.0366368	0.0977567	0.589419	0.0688064	1.3278	0.145181
28	5-HT1A	SMILES	Onehot	CNN	1.18201	0.0734063	-0.0940537	0.118338	0.542632	0.117529	1.40253	0.177903
29	5-HT1A	SMILES	Onehot	CNN	1.07552	0.0392839	0.0948574	0.0593563	0.625795	0.0629682	1.15828	0.0854513
30	5-HT1A	SMILES	Onehot	CNN	1.06579	0.0364576	0.112207	0.0369942	0.654543	0.0533776	1.13724	0.076798
31	5-HT1A	SMILES	Onehot	CNN	1.09662	0.018348	0.058839	0.0489369	0.618136	0.0666227	1.2029	0.0402015
32	5-HT1A	SMILES	Onehot	CNN	1.06618	0.047816	0.110669	0.0643643	0.668012	0.0448448	1.13902	0.101299
33	5-HT1A	SMILES	Onehot	CNN	1.04846	0.027458	0.140954	0.01923	0.661544	0.0498244	1.10002	0.057548
34	5-HT1A	SMILES	Onehot	CNN	1.03572	0.0351289	0.161012	0.0458293	0.663592	0.0515423	1.07394	0.0723123
35	5-HT1A	SMILES	Onehot	CNN	1.18523	0.0547628	-0.0984914	0.0758975	0.593816	0.0716397	1.40776	0.132574
36	5-HT1A	SMILES	Onehot	CNN	1.44243	0.0541221	-0.627405	0.0998676	0.3951	0.0474358	2.08353	0.155843
37	5-HT1A	SMILES	Onehot	CNN	1.22388	0.139026	-0.186172	0.284912	0.572863	0.0915541	1.5172	0.366121
38	5-HT1A	SMILES	Onehot	CNN	1.17747	0.0294155	-0.0841843	0.0454761	0.611229	0.0513375	1.3873	0.069365
39	5-HT1A	SMILES	Onehot	CNN	1.1854	0.0823694	-0.100249	0.123825	0.613497	0.0725572	1.41195	0.197442
40	5-HT1A	SMILES	Onehot	CNN	1.28905	0.102561	-0.302626	0.1789	0.622	0.0738196	1.67216	0.26366
41	5-HT1A	SMILES	Onehot	CNN	1.17139	0.0628614	-0.0734443	0.0911922	0.650295	0.0793287	1.37611	0.148348
42	5-HT1A	SMILES	Onehot	CNN	1.24151	0.108414	-0.209256	0.178025	0.61731	0.0950149	1.55311	0.269714
43	5-HT1A	SMILES	Onehot	CNN	1.18112	0.0371425	-0.0923325	0.0764187	0.587367	0.0592764	1.39644	0.0873801
44	5-HT1A	SMILES	Onehot	CNN	1.4099	0.0601316	-0.557814	0.141621	0.463308	0.0340946	1.99143	0.17013
45	5-HT1A	SMILES	Onehot	CNN	1.18462	0.0699666	-0.0979049	0.0997156	0.635719	0.0760423	1.40822	0.164284
46	5-HT1A	SMILES	Onehot	CNN	1.19428	0.094504	-0.119021	0.15517	0.6217	0.0733502	1.43523	0.225669
47	5-HT1A	SMILES	Onehot	CNN	1.29106	0.0448756	-0.304961	0.0929498	0.537639	0.0835121	1.66884	0.116135
48	5-HT1A	SMILES	Onehot	CNN	1.38208	0.130099	-0.508799	0.275077	0.449206	0.0639364	1.92706	0.341009
49	5-HT1A	SMILES	Onehot	CNN	1.15773	0.0592508	-0.0485716	0.0850409	0.641966	0.0668707	1.34385	0.136459
50	5-HT1A	SMILES	Onehot	CNN	1.14672	0.0728088	-0.0308783	0.118794	0.635915	0.0622095	1.32028	0.169789
51	5-HT1A	SMILES	Onehot	CNN	1.17468	0.0474253	-0.081124	0.0940574	0.608355	0.0609877	1.38213	0.113577
52	5-HT1A	SMILES	Onehot	CNN	1.19	0.0640288	-0.106549	0.0769433	0.664076	0.072577	1.42019	0.149139
53	5-HT1A	SMILES	Onehot	CNN	1.14411	0.0420754	-0.0248344	0.0747558	0.666635	0.0553021	1.31077	0.0957215
54	5-HT1A	SMILES	Onehot	CNN	1.19956	0.0916617	-0.127461	0.141742	0.619666	0.0940794	1.44734	0.220594
55	5-HT1A	SMILES	Onehot	CNN	1.29453	0.125903	-0.319343	0.249825	0.532439	0.0530345	1.69165	0.338291
56	5-HT1A	SMILES	Onehot	CNN	1.22303	0.16355	-0.188521	0.330608	0.580768	0.132576	1.52254	0.431505
57	5-HT1A	SMILES	Onehot	CNN	1.15467	0.0667247	-0.0452761	0.111643	0.640731	0.0724906	1.33771	0.153068
58	5-HT1A	SMILES	Onehot	CNN	1.178	0.0794235	-0.0868409	0.123812	0.637323	0.0613753	1.39398	0.189289
59	5-HT1A	SMILES	Onehot	CNN	1.34652	0.0433173	-0.417607	0.0660172	0.534981	0.0645905	1.815	0.116643
60	5-HT1A	SMILES	Onehot	CNN	1.27049	0.136673	-0.272554	0.266561	0.602459	0.109283	1.63283	0.367826
61	5-HT1A	SMILES	Onehot	CNN	1.15478	0.0297064	-0.0430447	0.0490875	0.635593	0.0529389	1.33439	0.068885
62	5-HT1A	SMILES	Onehot	CNN	1.17038	0.0516538	-0.0728148	0.0914155	0.624866	0.0527413	1.37246	0.120979
63	5-HT1A	SMILES	Onehot	CNN	1.27463	0.0736409	-0.270573	0.109063	0.545188	0.072503	1.6301	0.182225
64	5-HT1A	SMILES	Onehot	CNN	1.13957	0.0229053	-0.0160632	0.0489328	0.685284	0.0560315	1.29915	0.0521742
65	5-HT1A	SMILES	Onehot	CNN	1.10525	0.0685526	0.0432411	0.103658	0.672744	0.077971	1.22628	0.153671
66	5-HT1A	SMILES	Onehot	CNN	1.23269	0.117811	-0.196063	0.207482	0.619851	0.0862087	1.53341	0.28989
67	5-HT1A	SMILES	Onehot	CNN	1.30231	0.0567172	-0.325298	0.0708958	0.534883	0.0507017	1.69923	0.14494
68	5-HT1A	SMILES	Onehot	CNN	1.09554	0.0439545	0.060516	0.0692763	0.681504	0.0621282	1.20214	0.0968854
69	5-HT1A	SMILES	Onehot	CNN	1.14927	0.0724822	-0.0360283	0.123556	0.660737	0.0685815	1.32607	0.169479
70	5-HT1A	SMILES	Onehot	CNN	1.18362	0.0619762	-0.0977235	0.107188	0.641766	0.0593701	1.4048	0.14699
71	5-HT1A	SMILES	Onehot	CNN	1.36935	0.0546111	-0.465325	0.071307	0.539759	0.062342	1.87809	0.146243
72	5-HT1A	SMILES	Onehot	CNN	1.51933	0.0522985	-0.805123	0.0961226	0.46847	0.0503286	2.3111	0.158115
73	5-HT1A	SMILES	Onehot	CNN	1.41916	0.110112	-0.580647	0.227391	0.527699	0.0894053	2.02614	0.3159
74	5-HT1A	SMILES	Onehot	CNN	1.34482	0.168232	-0.432503	0.350134	0.549073	0.1056	1.83684	0.468807
75	5-HT1A	SMILES	Onehot	CNN	1.35869	0.0642303	-0.443694	0.102927	0.486953	0.0555151	1.85015	0.172814
76	5-HT1A	SMILES	Onehot	CNN	1.38778	0.0779304	-0.506857	0.131994	0.598135	0.0988718	1.93202	0.216522
77	5-HT1A	SMILES	Onehot	CNN	1.3182	0.0774089	-0.362599	0.152168	0.600452	0.092015	1.74365	0.205039
78	5-HT1A	SMILES	Onehot	CNN	1.34079	0.0956267	-0.408006	0.165445	0.56065	0.123723	1.80686	0.259068
79	5-HT1A	SMILES	Onehot	CNN	1.36424	0.0252333	-0.455057	0.037704	0.485968	0.0524653	1.86178	0.0687022
80	5-HT1A	SMILES	Onehot	CNN	1.30815	0.0587174	-0.340002	0.11338	0.600868	0.0673542	1.7147	0.154347
81	5-HT1A	SMILES	Onehot	CNN	1.29006	0.0801132	-0.302286	0.126169	0.581337	0.0849999	1.67068	0.207705
82	5-HT1A	SMILES	Onehot	CNN	1.29196	0.0851988	-0.307947	0.146619	0.557332	0.0619909	1.67642	0.220183
83	5-HT1A	SMILES	Onehot	CNN	1.33887	0.0529097	-0.402535	0.0928623	0.462461	0.0526304	1.79538	0.140823
84	5-HT1A	SMILES	Onehot	CNN	1.43557	0.113998	-0.618013	0.2428	0.562985	0.0785548	2.07387	0.334007
85	5-HT1A	SMILES	Onehot	CNN	1.32113	0.176418	-0.385354	0.366365	0.625405	0.067628	1.77652	0.484176
86	5-HT1A	SMILES	Onehot	CNN	1.35549	0.129244	-0.444519	0.240496	0.58779	0.0993756	1.85406	0.347715
87	5-HT1A	SMILES	Onehot	CNN	1.39163	0.120086	-0.523414	0.261652	0.511802	0.0320666	1.95104	0.348649
88	5-HT1A	SMILES	Onehot	CNN	1.29048	0.0504827	-0.301526	0.0632663	0.641984	0.0804669	1.66789	0.128941
89	5-HT1A	SMILES	Onehot	CNN	1.30129	0.111271	-0.327847	0.191857	0.60144	0.0686652	1.70574	0.289506
90	5-HT1A	SMILES	Onehot	CNN	1.2642	0.102454	-0.252943	0.171741	0.577614	0.0885069	1.6087	0.263138
91	5-HT1A	SMILES	Onehot	CNN	1.38458	0.0567793	-0.502824	0.137598	0.50794	0.0513549	1.9203	0.155085
92	5-HT1A	SMILES	Onehot	CNN	1.24085	0.0863446	-0.206611	0.145675	0.634769	0.0827256	1.54717	0.217234
93	5-HT1A	SMILES	Onehot	CNN	1.2777	0.0675812	-0.278739	0.119968	0.58682	0.077437	1.63709	0.17243
94	5-HT1A	SMILES	Onehot	CNN	1.41063	0.0535547	-0.559299	0.133138	0.507409	0.0261058	1.99275	0.150956
95	5-HT1A	SMILES	Onehot	CNN	1.45223	0.0696249	-0.652114	0.150674	0.490209	0.0522629	2.11382	0.201247
96	5-HT1A	SMILES	Onehot	CNN	1.46705	0.0982844	-0.687432	0.206389	0.525302	0.0604196	2.1619	0.291816
97	5-HT1A	SMILES	Onehot	CNN	1.38199	0.0769092	-0.493413	0.123404	0.603306	0.0774762	1.9158	0.211486
98	5-HT1A	SMILES	Onehot	CNN	1.40946	0.115071	-0.557655	0.217879	0.546	0.0833603	1.99981	0.319869
99	5-HT1A	SMILES	Onehot	CNN	1.36437	0.0429957	-0.456274	0.0822476	0.522209	0.0635532	1.86335	0.11818
100	5-HT1A	SMILES	Onehot	CNN	1.25315	0.0358296	-0.228029	0.0567683	0.649288	0.0832746	1.57166	0.0907729
101	5-HT1A	SMILES	Onehot	CNN	1.33995	0.0683274	-0.404995	0.11582	0.611949	0.0686878	1.80015	0.183553
102	5-HT1A	SMILES	Onehot	CNN	1.38588	0.0974577	-0.506569	0.189944	0.564544	0.0646488	1.93016	0.272382
103	5-HT1A	SMILES	Onehot	CNN	1.34921	0.136255	-0.429403	0.242325	0.534357	0.0490321	1.83894	0.355032
104	5-HT1A	SMILES	Onehot	CNN	1.22802	0.0463377	-0.179887	0.0758696	0.641256	0.0698977	1.51017	0.113495
105	5-HT1A	SMILES	Onehot	CNN	1.28341	0.0794933	-0.289557	0.131014	0.584455	0.0535325	1.65346	0.206325
106	5-HT1A	SMILES	Onehot	CNN	1.42037	0.0794222	-0.579347	0.150209	0.539259	0.0601002	2.02376	0.228845
107	5-HT1A	SMILES	Onehot	CNN	1.46458	0.103808	-0.684632	0.229563	0.523108	0.0714035	2.15577	0.304694
0	5-HT1A	SELFIES	Learnable	CNN	1.27757	0.0542608	-0.275444	0.06667	0.528274	0.015936	1.63513	0.135446
1	5-HT1A	SELFIES	Learnable	CNN	1.18472	0.0158896	-0.097962	0.043165	0.522559	0.0320848	1.40381	0.0377454
2	5-HT1A	SELFIES	Learnable	CNN	1.15598	0.023389	-0.0453657	0.0472117	0.544734	0.0177328	1.33683	0.054779
3	5-HT1A	SELFIES	Learnable	CNN	1.20789	0.044081	-0.142082	0.080426	0.506675	0.040924	1.46093	0.106161
4	5-HT1A	SELFIES	Learnable	CNN	1.29949	0.0328672	-0.319904	0.0371232	0.52373	0.0344447	1.68975	0.0847292
5	5-HT1A	SELFIES	Learnable	CNN	1.15163	0.0427143	-0.0371758	0.0612975	0.539476	0.0371881	1.32807	0.098652
6	5-HT1A	SELFIES	Learnable	CNN	1.1566	0.0394682	-0.0453417	0.0393319	0.536784	0.0114847	1.33929	0.0905005
7	5-HT1A	SELFIES	Learnable	CNN	1.17593	0.0395948	-0.080501	0.0375665	0.518239	0.0282399	1.38437	0.092474
8	5-HT1A	SELFIES	Learnable	CNN	1.34159	0.0382066	-0.407327	0.0607363	0.388014	0.0747499	1.80131	0.102282
9	5-HT1A	SELFIES	Learnable	CNN	1.16844	0.021701	-0.0672586	0.023687	0.529583	0.0322059	1.36571	0.0506196
10	5-HT1A	SELFIES	Learnable	CNN	1.18147	0.0403986	-0.090664	0.0379861	0.538483	0.00943397	1.3975	0.0936145
11	5-HT1A	SELFIES	Learnable	CNN	1.18211	0.0160565	-0.0933473	0.0480312	0.502684	0.0505737	1.39765	0.0378078
12	5-HT1A	SELFIES	Learnable	CNN	1.20729	0.0601641	-0.140016	0.088854	0.596741	0.0329262	1.46118	0.144334
13	5-HT1A	SELFIES	Learnable	CNN	1.11306	0.0336508	0.0316917	0.0342871	0.593467	0.0291517	1.24003	0.0742686
14	5-HT1A	SELFIES	Learnable	CNN	1.13508	0.0406451	-0.008194	0.0661571	0.57357	0.0424184	1.29006	0.0926965
15	5-HT1A	SELFIES	Learnable	CNN	1.14055	0.0335142	-0.0181458	0.0623959	0.551685	0.0496704	1.30198	0.075665
16	5-HT1A	SELFIES	Learnable	CNN	1.29331	0.0293858	-0.30737	0.029592	0.484676	0.0496565	1.67352	0.0759968
17	5-HT1A	SELFIES	Learnable	CNN	1.12427	0.00766828	0.0109115	0.0439003	0.576854	0.0200968	1.26404	0.0172793
18	5-HT1A	SELFIES	Learnable	CNN	1.11452	0.0299546	0.0285914	0.0427334	0.596875	0.0227322	1.24305	0.0667978
19	5-HT1A	SELFIES	Learnable	CNN	1.10139	0.0328755	0.0521444	0.0244999	0.603812	0.0213704	1.21415	0.0722456
20	5-HT1A	SELFIES	Learnable	CNN	1.29376	0.0637487	-0.311041	0.11728	0.445787	0.0796671	1.67788	0.161616
21	5-HT1A	SELFIES	Learnable	CNN	1.1304	0.0400684	0.00175653	0.0324995	0.568694	0.0246763	1.27941	0.0882138
22	5-HT1A	SELFIES	Learnable	CNN	1.1563	0.057092	-0.0466697	0.0909757	0.555283	0.0387145	1.34029	0.133102
23	5-HT1A	SELFIES	Learnable	CNN	1.13003	0.0273764	0.00085107	0.0525057	0.577411	0.023452	1.27771	0.0621289
24	5-HT1A	SELFIES	Learnable	CNN	1.17475	0.0561361	-0.0800899	0.0903802	0.561632	0.0307115	1.3832	0.133006
25	5-HT1A	SELFIES	Learnable	CNN	1.12659	0.0227402	0.00497195	0.081115	0.563429	0.0446503	1.26973	0.0513002
26	5-HT1A	SELFIES	Learnable	CNN	1.11759	0.0170309	0.0227541	0.0442761	0.55775	0.0459243	1.2493	0.0384535
27	5-HT1A	SELFIES	Learnable	CNN	1.15778	0.0525326	-0.0484387	0.0753368	0.543623	0.0123232	1.34322	0.121184
28	5-HT1A	SELFIES	Learnable	CNN	1.15821	0.0947425	-0.0523462	0.15391	0.581934	0.0593372	1.35043	0.230799
29	5-HT1A	SELFIES	Learnable	CNN	1.10313	0.0127209	0.048155	0.033282	0.595422	0.0246857	1.21706	0.0280493
30	5-HT1A	SELFIES	Learnable	CNN	1.13067	0.0353921	0.00053169	0.0449102	0.568045	0.0203466	1.27966	0.0795102
31	5-HT1A	SELFIES	Learnable	CNN	1.11267	0.0197966	0.0302177	0.0658161	0.577435	0.0385032	1.23843	0.0440244
32	5-HT1A	SELFIES	Learnable	CNN	1.18141	0.0959955	-0.094515	0.155004	0.560592	0.0778622	1.40493	0.235071
33	5-HT1A	SELFIES	Learnable	CNN	1.11169	0.0322583	0.0344403	0.0188231	0.584177	0.0240209	1.23689	0.0707062
34	5-HT1A	SELFIES	Learnable	CNN	1.15272	0.0319643	-0.0383209	0.0242484	0.551947	0.0146365	1.32979	0.0730194
35	5-HT1A	SELFIES	Learnable	CNN	1.17117	0.053327	-0.07505	0.104695	0.550807	0.0335285	1.37447	0.128759
36	5-HT1A	SELFIES	Learnable	CNN	1.46893	0.0388826	-0.68843	0.0939455	0.422486	0.0492484	2.15926	0.114538
37	5-HT1A	SELFIES	Learnable	CNN	1.29024	0.0511924	-0.302524	0.0896536	0.472358	0.015008	1.66734	0.132408
38	5-HT1A	SELFIES	Learnable	CNN	1.26582	0.0458593	-0.253013	0.0695801	0.494935	0.0219034	1.60441	0.115561
39	5-HT1A	SELFIES	Learnable	CNN	1.25538	0.0343594	-0.23504	0.0977818	0.463526	0.0433676	1.57716	0.085606
40	5-HT1A	SELFIES	Learnable	CNN	1.49435	0.0515209	-0.746779	0.102228	0.387307	0.0626575	2.23574	0.153922
41	5-HT1A	SELFIES	Learnable	CNN	1.28546	0.079657	-0.29187	0.114258	0.531392	0.0263809	1.65875	0.203202
42	5-HT1A	SELFIES	Learnable	CNN	1.21176	0.0675428	-0.147324	0.0817433	0.525765	0.0293477	1.47293	0.158609
43	5-HT1A	SELFIES	Learnable	CNN	1.21248	0.0421976	-0.150832	0.08133	0.511364	0.0491453	1.47188	0.103176
44	5-HT1A	SELFIES	Learnable	CNN	1.46578	0.0513364	-0.680895	0.10308	0.423379	0.0606646	2.15114	0.150175
45	5-HT1A	SELFIES	Learnable	CNN	1.18129	0.0691695	-0.0914715	0.0984406	0.541741	0.0590807	1.40023	0.163259
46	5-HT1A	SELFIES	Learnable	CNN	1.23178	0.0977898	-0.189429	0.160813	0.519344	0.0593301	1.52684	0.238751
47	5-HT1A	SELFIES	Learnable	CNN	1.20934	0.0451426	-0.144434	0.0759519	0.527378	0.0450381	1.46455	0.10892
48	5-HT1A	SELFIES	Learnable	CNN	1.44099	0.128577	-0.627449	0.231359	0.441923	0.0808594	2.09299	0.352625
49	5-HT1A	SELFIES	Learnable	CNN	1.16605	0.0453609	-0.0630929	0.0593341	0.578918	0.0712313	1.36172	0.105062
50	5-HT1A	SELFIES	Learnable	CNN	1.14752	0.0655935	-0.0288057	0.0741036	0.599271	0.0689188	1.3211	0.145213
51	5-HT1A	SELFIES	Learnable	CNN	1.2788	0.0650199	-0.279516	0.10565	0.479622	0.0309263	1.63955	0.165406
52	5-HT1A	SELFIES	Learnable	CNN	1.48727	0.0550611	-0.730583	0.110997	0.413788	0.0518971	2.21501	0.163524
53	5-HT1A	SELFIES	Learnable	CNN	1.16127	0.0499359	-0.0535265	0.0502871	0.576848	0.0547887	1.35104	0.11522
54	5-HT1A	SELFIES	Learnable	CNN	1.20348	0.0583181	-0.133413	0.0918463	0.554409	0.0425649	1.45177	0.140445
55	5-HT1A	SELFIES	Learnable	CNN	1.19642	0.0733606	-0.119752	0.105267	0.541866	0.038989	1.4368	0.170975
56	5-HT1A	SELFIES	Learnable	CNN	1.25573	0.14284	-0.246029	0.278119	0.525723	0.118462	1.59726	0.369903
57	5-HT1A	SELFIES	Learnable	CNN	1.14206	0.0440281	-0.0191718	0.0449971	0.604299	0.0249843	1.30625	0.0989427
58	5-HT1A	SELFIES	Learnable	CNN	1.22231	0.0562537	-0.167798	0.0723209	0.545811	0.0335613	1.4972	0.135989
59	5-HT1A	SELFIES	Learnable	CNN	1.25617	0.0644087	-0.235522	0.111312	0.50368	0.0367094	1.58211	0.161088
60	5-HT1A	SELFIES	Learnable	CNN	1.39297	0.149985	-0.524461	0.267804	0.47353	0.0903343	1.96287	0.392111
61	5-HT1A	SELFIES	Learnable	CNN	1.15119	0.0557778	-0.0352521	0.0581387	0.575963	0.0545923	1.32834	0.125479
62	5-HT1A	SELFIES	Learnable	CNN	1.18251	0.0607595	-0.0933158	0.0813616	0.570366	0.0307804	1.40203	0.14122
63	5-HT1A	SELFIES	Learnable	CNN	1.30365	0.0421763	-0.328879	0.0644182	0.488453	0.0202327	1.70127	0.110616
64	5-HT1A	SELFIES	Learnable	CNN	1.33227	0.0959985	-0.393686	0.192509	0.527142	0.0647299	1.78416	0.258563
65	5-HT1A	SELFIES	Learnable	CNN	1.16492	0.0516338	-0.0600983	0.0519423	0.573063	0.0140154	1.3597	0.117414
66	5-HT1A	SELFIES	Learnable	CNN	1.23172	0.0783835	-0.187056	0.117529	0.526766	0.0150995	1.52328	0.189568
67	5-HT1A	SELFIES	Learnable	CNN	1.30777	0.0718152	-0.338805	0.128129	0.48749	0.0427477	1.71541	0.189792
68	5-HT1A	SELFIES	Learnable	CNN	1.30422	0.155944	-0.342134	0.288235	0.502969	0.127845	1.72531	0.402805
69	5-HT1A	SELFIES	Learnable	CNN	1.14811	0.0535496	-0.02967	0.0533588	0.571544	0.0208998	1.32103	0.119851
70	5-HT1A	SELFIES	Learnable	CNN	1.24528	0.0526197	-0.212189	0.070089	0.516685	0.00938465	1.55349	0.131262
71	5-HT1A	SELFIES	Learnable	CNN	1.26211	0.0834198	-0.246718	0.132663	0.490531	0.0282412	1.59988	0.209137
72	5-HT1A	SELFIES	Learnable	CNN	1.5383	0.102812	-0.85156	0.191217	0.428284	0.0507696	2.37694	0.308002
73	5-HT1A	SELFIES	Learnable	CNN	1.32296	0.0212499	-0.370415	0.0820763	0.446142	0.0247803	1.75068	0.0564102
74	5-HT1A	SELFIES	Learnable	CNN	1.26239	0.0281774	-0.246053	0.0426097	0.459791	0.0201231	1.59443	0.0709053
75	5-HT1A	SELFIES	Learnable	CNN	1.197	0.0665982	-0.121611	0.107536	0.474749	0.0329554	1.43725	0.160286
76	5-HT1A	SELFIES	Learnable	CNN	1.57277	0.0614594	-0.935696	0.134733	0.455762	0.0377408	2.47737	0.193301
77	5-HT1A	SELFIES	Learnable	CNN	1.24901	0.0443857	-0.220967	0.0819354	0.510137	0.0492331	1.56198	0.111025
78	5-HT1A	SELFIES	Learnable	CNN	1.23051	0.0665806	-0.185084	0.106216	0.499279	0.0596879	1.51858	0.165183
79	5-HT1A	SELFIES	Learnable	CNN	1.2355	0.035304	-0.193228	0.0441151	0.452572	0.0422086	1.52771	0.0873041
80	5-HT1A	SELFIES	Learnable	CNN	1.53692	0.0732911	-0.848368	0.148735	0.464591	0.0433325	2.3675	0.225286
81	5-HT1A	SELFIES	Learnable	CNN	1.29619	0.0585253	-0.315267	0.107074	0.517769	0.0471953	1.68353	0.153261
82	5-HT1A	SELFIES	Learnable	CNN	1.28539	0.0861155	-0.293032	0.136544	0.511228	0.0603502	1.65963	0.221531
83	5-HT1A	SELFIES	Learnable	CNN	1.21213	0.0318628	-0.150613	0.0793513	0.516642	0.0437487	1.47028	0.0783039
84	5-HT1A	SELFIES	Learnable	CNN	1.49684	0.0600386	-0.753171	0.122375	0.437854	0.0384568	2.24414	0.179865
85	5-HT1A	SELFIES	Learnable	CNN	1.31678	0.0649558	-0.357944	0.121713	0.483334	0.0458044	1.73812	0.171482
86	5-HT1A	SELFIES	Learnable	CNN	1.26817	0.0534187	-0.257219	0.0730851	0.501842	0.0505705	1.61111	0.137364
87	5-HT1A	SELFIES	Learnable	CNN	1.25865	0.0625927	-0.239765	0.103142	0.480264	0.0606344	1.58812	0.158786
88	5-HT1A	SELFIES	Learnable	CNN	1.49728	0.0516845	-0.754083	0.108622	0.423678	0.037563	2.24453	0.154276
89	5-HT1A	SELFIES	Learnable	CNN	1.27156	0.0698833	-0.266831	0.127829	0.499388	0.0579483	1.62175	0.181583
90	5-HT1A	SELFIES	Learnable	CNN	1.29929	0.107553	-0.324994	0.196455	0.52163	0.0448795	1.69972	0.278701
91	5-HT1A	SELFIES	Learnable	CNN	1.24948	0.0558608	-0.223091	0.109471	0.485017	0.0488305	1.56432	0.141404
92	5-HT1A	SELFIES	Learnable	CNN	1.43967	0.0481824	-0.62197	0.102797	0.487977	0.0415631	2.07496	0.137959
93	5-HT1A	SELFIES	Learnable	CNN	1.36913	0.0399345	-0.466341	0.0783491	0.498294	0.026816	1.87611	0.109888
94	5-HT1A	SELFIES	Learnable	CNN	1.33413	0.115418	-0.396253	0.206488	0.519459	0.0443591	1.79324	0.302629
95	5-HT1A	SELFIES	Learnable	CNN	1.25346	0.0746088	-0.231489	0.131461	0.507471	0.0571529	1.57674	0.184099
96	5-HT1A	SELFIES	Learnable	CNN	1.45564	0.0562366	-0.657465	0.105865	0.432747	0.0377726	2.12205	0.163314
97	5-HT1A	SELFIES	Learnable	CNN	1.32544	0.0569353	-0.375233	0.108368	0.495404	0.0395161	1.76002	0.154055
98	5-HT1A	SELFIES	Learnable	CNN	1.3494	0.0999877	-0.427737	0.189963	0.474587	0.0314759	1.83088	0.272163
99	5-HT1A	SELFIES	Learnable	CNN	1.2948	0.0684581	-0.311949	0.116959	0.462619	0.0467859	1.68119	0.177639
100	5-HT1A	SELFIES	Learnable	CNN	1.4774	0.0530062	-0.707254	0.0998236	0.434055	0.0350359	2.18553	0.156008
101	5-HT1A	SELFIES	Learnable	CNN	1.43969	0.0964346	-0.625548	0.206909	0.480063	0.028564	2.08201	0.285294
102	5-HT1A	SELFIES	Learnable	CNN	1.39751	0.0314224	-0.528286	0.0803378	0.494277	0.0230062	1.95403	0.0877986
103	5-HT1A	SELFIES	Learnable	CNN	1.31787	0.0922588	-0.361503	0.168363	0.477769	0.0306546	1.74529	0.242674
104	5-HT1A	SELFIES	Learnable	CNN	1.45691	0.0664726	-0.662726	0.145974	0.466172	0.0495918	2.127	0.191615
105	5-HT1A	SELFIES	Learnable	CNN	1.3991	0.0771847	-0.534987	0.170292	0.487122	0.0267233	1.96344	0.220264
106	5-HT1A	SELFIES	Learnable	CNN	1.36942	0.0712803	-0.473052	0.176612	0.464176	0.0361649	1.88039	0.195907
107	5-HT1A	SELFIES	Learnable	CNN	1.23551	0.0905983	-0.199555	0.175728	0.531193	0.0439925	1.53469	0.228766
108	5-HT1A	SELFIES	Learnable	CNN	1.26726	0.021251	-0.256826	0.0634512	0.541532	0.0446517	1.60641	0.0541571
109	5-HT1A	SELFIES	Learnable	CNN	1.16516	0.037984	-0.0611792	0.0440735	0.546203	0.0417603	1.35905	0.0876474
110	5-HT1A	SELFIES	Learnable	CNN	1.15763	0.0439689	-0.0492301	0.0807647	0.536524	0.024992	1.34205	0.103822
111	5-HT1A	SELFIES	Learnable	CNN	1.17609	0.0282261	-0.0829453	0.0680629	0.533065	0.0298012	1.38399	0.0664067
112	5-HT1A	SELFIES	Learnable	CNN	1.27821	0.0304912	-0.277736	0.0528776	0.507111	0.043291	1.63476	0.0787068
113	5-HT1A	SELFIES	Learnable	CNN	1.15589	0.0259722	-0.0452022	0.0488449	0.562881	0.028874	1.33676	0.0602381
114	5-HT1A	SELFIES	Learnable	CNN	1.15288	0.0454857	-0.0392885	0.0620607	0.563355	0.0338299	1.3312	0.104422
115	5-HT1A	SELFIES	Learnable	CNN	1.19601	0.0510801	-0.11857	0.0723196	0.538155	0.0338688	1.43304	0.121033
116	5-HT1A	SELFIES	Learnable	CNN	1.27492	0.0172705	-0.272595	0.0721772	0.507927	0.0172396	1.62572	0.0439231
117	5-HT1A	SELFIES	Learnable	CNN	1.15881	0.0343125	-0.0501522	0.0512684	0.529535	0.0101939	1.34401	0.080598
118	5-HT1A	SELFIES	Learnable	CNN	1.20274	0.0615717	-0.133762	0.113836	0.51907	0.0300457	1.45038	0.149918
119	5-HT1A	SELFIES	Learnable	CNN	1.17291	0.026458	-0.0756189	0.0355282	0.539049	0.049188	1.37643	0.06198
120	5-HT1A	SELFIES	Learnable	CNN	1.18093	0.0437598	-0.0908264	0.0668375	0.597259	0.0441109	1.39652	0.103308
121	5-HT1A	SELFIES	Learnable	CNN	1.12208	0.0332441	0.0159961	0.0323617	0.573592	0.0506676	1.26017	0.0739489
122	5-HT1A	SELFIES	Learnable	CNN	1.13095	0.0361274	4.19e-05	0.0451763	0.564828	0.0437362	1.28036	0.0817686
123	5-HT1A	SELFIES	Learnable	CNN	1.14258	0.046401	-0.0198071	0.0422047	0.560257	0.0185097	1.30764	0.103624
124	5-HT1A	SELFIES	Learnable	CNN	1.17425	0.0561131	-0.0784198	0.0801695	0.590802	0.0403825	1.38202	0.130784
125	5-HT1A	SELFIES	Learnable	CNN	1.10202	0.0264336	0.0510056	0.0120137	0.608691	0.0389779	1.21515	0.0575546
126	5-HT1A	SELFIES	Learnable	CNN	1.11452	0.0252804	0.0289286	0.0292675	0.601831	0.0190636	1.24279	0.0561461
127	5-HT1A	SELFIES	Learnable	CNN	1.12121	0.0187026	0.0172446	0.0196802	0.598476	0.0101703	1.25747	0.041686
128	5-HT1A	SELFIES	Learnable	CNN	1.16861	0.0859151	-0.0716067	0.150817	0.614601	0.039434	1.37303	0.207289
129	5-HT1A	SELFIES	Learnable	CNN	1.11301	0.0297511	0.0313712	0.0394237	0.5827	0.0293306	1.23968	0.0664803
130	5-HT1A	SELFIES	Learnable	CNN	1.12729	0.0536267	0.00661425	0.0653168	0.596186	0.0321852	1.27365	0.11902
131	5-HT1A	SELFIES	Learnable	CNN	1.11684	0.0270023	0.0244009	0.0437346	0.584291	0.0212869	1.24806	0.0602823
132	5-HT1A	SELFIES	Learnable	CNN	1.17678	0.0347938	-0.0827151	0.0468985	0.573554	0.0258898	1.38603	0.0814682
133	5-HT1A	SELFIES	Learnable	CNN	1.13741	0.0272488	-0.0112315	0.0273755	0.575976	0.0195871	1.29445	0.0619354
134	5-HT1A	SELFIES	Learnable	CNN	1.15893	0.0386491	-0.0505063	0.058097	0.571165	0.0367892	1.34462	0.0894264
135	5-HT1A	SELFIES	Learnable	CNN	1.14241	0.0267907	-0.0203513	0.0336583	0.568233	0.0272221	1.30582	0.0613399
136	5-HT1A	SELFIES	Learnable	CNN	1.16627	0.0414761	-0.0636503	0.0588533	0.576961	0.0320012	1.3619	0.0966725
137	5-HT1A	SELFIES	Learnable	CNN	1.13938	0.0295541	-0.0143556	0.0155003	0.568671	0.0166423	1.29906	0.0661291
138	5-HT1A	SELFIES	Learnable	CNN	1.15901	0.0371489	-0.0502866	0.0495724	0.57594	0.0199956	1.34467	0.0857772
139	5-HT1A	SELFIES	Learnable	CNN	1.14613	0.0360757	-0.0269378	0.0445963	0.590095	0.0128697	1.31492	0.0820119
140	5-HT1A	SELFIES	Learnable	CNN	1.11364	0.0290759	0.0305351	0.0326328	0.643309	0.0308352	1.24104	0.0643527
141	5-HT1A	SELFIES	Learnable	CNN	1.10805	0.032729	0.0398868	0.0454381	0.612208	0.0318925	1.22884	0.0727607
142	5-HT1A	SELFIES	Learnable	CNN	1.12419	0.0323567	0.0122641	0.0314736	0.585451	0.00631529	1.26484	0.0729933
143	5-HT1A	SELFIES	Learnable	CNN	1.16651	0.0908943	-0.068565	0.156759	0.566466	0.0219894	1.36901	0.214714
144	5-HT1A	SELFIES	Learnable	CNN	1.45237	0.132077	-0.652844	0.235185	0.541398	0.0534271	2.12683	0.365636
145	5-HT1A	SELFIES	Learnable	CNN	1.31523	0.072137	-0.351742	0.0960686	0.529891	0.0605749	1.73504	0.182725
146	5-HT1A	SELFIES	Learnable	CNN	1.25727	0.0722547	-0.235941	0.103439	0.535411	0.0651196	1.58594	0.183459
147	5-HT1A	SELFIES	Learnable	CNN	1.25004	0.0345365	-0.223408	0.0804811	0.497312	0.0354757	1.5638	0.0876504
148	5-HT1A	SELFIES	Learnable	CNN	1.51469	0.049934	-0.795021	0.107764	0.357299	0.0581568	2.29677	0.15141
149	5-HT1A	SELFIES	Learnable	CNN	1.29579	0.127432	-0.321414	0.249374	0.535855	0.0636113	1.6953	0.339982
150	5-HT1A	SELFIES	Learnable	CNN	1.24331	0.120088	-0.212902	0.201469	0.545861	0.0751345	1.56025	0.308921
151	5-HT1A	SELFIES	Learnable	CNN	1.27879	0.0494584	-0.278907	0.0774421	0.45592	0.0302851	1.63775	0.127487
152	5-HT1A	SELFIES	Learnable	CNN	1.26629	0.0790009	-0.255325	0.130356	0.581982	0.0285562	1.60974	0.199987
153	5-HT1A	SELFIES	Learnable	CNN	1.16255	0.0490524	-0.0558051	0.0475628	0.56242	0.0330835	1.35394	0.111914
154	5-HT1A	SELFIES	Learnable	CNN	1.23569	0.0751712	-0.194401	0.111173	0.523834	0.0581386	1.53258	0.184439
155	5-HT1A	SELFIES	Learnable	CNN	1.22512	0.0659111	-0.176296	0.120056	0.513703	0.0508641	1.50526	0.162533
156	5-HT1A	SELFIES	Learnable	CNN	1.32639	0.17576	-0.394392	0.351836	0.558841	0.111137	1.79021	0.473592
157	5-HT1A	SELFIES	Learnable	CNN	1.19322	0.0664225	-0.113864	0.097802	0.59058	0.0339188	1.42818	0.157106
158	5-HT1A	SELFIES	Learnable	CNN	1.19901	0.0482097	-0.12382	0.0622533	0.565818	0.0301044	1.43996	0.115026
159	5-HT1A	SELFIES	Learnable	CNN	1.30194	0.0592761	-0.326408	0.10237	0.463582	0.0227853	1.69857	0.154582
160	5-HT1A	SELFIES	Learnable	CNN	1.37562	0.138073	-0.490137	0.274293	0.520155	0.0891696	1.9114	0.37691
161	5-HT1A	SELFIES	Learnable	CNN	1.19206	0.0577854	-0.110071	0.0622168	0.571238	0.034474	1.42435	0.133368
162	5-HT1A	SELFIES	Learnable	CNN	1.23345	0.0651949	-0.189035	0.0835633	0.536888	0.0248774	1.52565	0.155054
163	5-HT1A	SELFIES	Learnable	CNN	1.28528	0.0466181	-0.292612	0.0851124	0.493231	0.0169337	1.65411	0.120559
164	5-HT1A	SELFIES	Learnable	CNN	1.23629	0.147218	-0.208409	0.280078	0.547935	0.10795	1.55008	0.374191
165	5-HT1A	SELFIES	Learnable	CNN	1.14879	0.0494504	-0.03157	0.0596187	0.596144	0.0261454	1.32216	0.114083
166	5-HT1A	SELFIES	Learnable	CNN	1.19986	0.0436887	-0.125142	0.0504277	0.574421	0.0245304	1.44158	0.103209
167	5-HT1A	SELFIES	Learnable	CNN	1.25407	0.0446432	-0.232197	0.0994807	0.516198	0.0460061	1.57468	0.109497
168	5-HT1A	SELFIES	Learnable	CNN	1.33882	0.12475	-0.406786	0.222292	0.553897	0.0382964	1.80799	0.327269
169	5-HT1A	SELFIES	Learnable	CNN	1.19491	0.0876353	-0.118638	0.141203	0.585842	0.0290165	1.43549	0.212297
170	5-HT1A	SELFIES	Learnable	CNN	1.23546	0.0934742	-0.196519	0.157989	0.529215	0.0343379	1.53509	0.231957
171	5-HT1A	SELFIES	Learnable	CNN	1.28236	0.0179658	-0.286807	0.0598084	0.463678	0.049604	1.64477	0.0461453
172	5-HT1A	SELFIES	Learnable	CNN	1.27723	0.136766	-0.285484	0.267053	0.592535	0.0464711	1.65003	0.370057
173	5-HT1A	SELFIES	Learnable	CNN	1.17823	0.0531473	-0.0845014	0.0554571	0.558227	0.0151971	1.39104	0.121384
174	5-HT1A	SELFIES	Learnable	CNN	1.23758	0.0351606	-0.198018	0.0601411	0.513114	0.0259749	1.53285	0.0879536
175	5-HT1A	SELFIES	Learnable	CNN	1.2633	0.0484325	-0.247814	0.0691567	0.498301	0.04935	1.59826	0.122223
176	5-HT1A	SELFIES	Learnable	CNN	1.32111	0.104617	-0.378216	0.244887	0.481291	0.0886195	1.75626	0.275627
177	5-HT1A	SELFIES	Learnable	CNN	1.18117	0.0647467	-0.0908629	0.0865926	0.570771	0.0261912	1.39936	0.151309
178	5-HT1A	SELFIES	Learnable	CNN	1.24431	0.0509939	-0.209413	0.0492813	0.522367	0.0464305	1.5509	0.12425
179	5-HT1A	SELFIES	Learnable	CNN	1.26057	0.0608214	-0.242579	0.0901809	0.461076	0.0189094	1.59274	0.154201
180	5-HT1A	SELFIES	Learnable	CNN	1.48181	0.0979765	-0.718195	0.177378	0.470492	0.0751503	2.20535	0.283986
181	5-HT1A	SELFIES	Learnable	CNN	1.36272	0.0697944	-0.452963	0.122309	0.468656	0.0397357	1.86187	0.193112
182	5-HT1A	SELFIES	Learnable	CNN	1.28158	0.0509897	-0.286189	0.103481	0.48323	0.0451837	1.64506	0.133035
183	5-HT1A	SELFIES	Learnable	CNN	1.24776	0.0345873	-0.217721	0.0580519	0.461556	0.0725795	1.55811	0.0863635
184	5-HT1A	SELFIES	Learnable	CNN	1.57735	0.0638418	-0.947067	0.139918	0.40931	0.0300188	2.49211	0.201546
185	5-HT1A	SELFIES	Learnable	CNN	1.33047	0.057543	-0.38332	0.0745508	0.450194	0.0351353	1.77347	0.152834
186	5-HT1A	SELFIES	Learnable	CNN	1.27144	0.0438717	-0.263549	0.0555372	0.473297	0.0371977	1.61847	0.113029
187	5-HT1A	SELFIES	Learnable	CNN	1.25561	0.0451754	-0.234776	0.0947168	0.439252	0.0466227	1.5786	0.112234
188	5-HT1A	SELFIES	Learnable	CNN	1.53126	0.0629551	-0.8347	0.130575	0.393021	0.0397804	2.34873	0.19323
189	5-HT1A	SELFIES	Learnable	CNN	1.36697	0.0668583	-0.462271	0.117742	0.435079	0.0424582	1.87307	0.182065
190	5-HT1A	SELFIES	Learnable	CNN	1.32786	0.059571	-0.383121	0.141574	0.470306	0.0191714	1.76675	0.156442
191	5-HT1A	SELFIES	Learnable	CNN	1.23588	0.093134	-0.200581	0.18416	0.501405	0.0588491	1.53608	0.239458
192	5-HT1A	SELFIES	Learnable	CNN	1.45175	0.0707295	-0.652089	0.16402	0.513663	0.0431816	2.11258	0.2073
193	5-HT1A	SELFIES	Learnable	CNN	1.30372	0.072778	-0.330575	0.125614	0.480949	0.027786	1.70499	0.195445
194	5-HT1A	SELFIES	Learnable	CNN	1.28995	0.0581433	-0.301001	0.0831494	0.507432	0.0233139	1.66736	0.148624
195	5-HT1A	SELFIES	Learnable	CNN	1.226	0.0588315	-0.177557	0.111394	0.503928	0.059743	1.50654	0.146834
196	5-HT1A	SELFIES	Learnable	CNN	1.51127	0.0717252	-0.785955	0.125363	0.444649	0.0449764	2.28907	0.214909
197	5-HT1A	SELFIES	Learnable	CNN	1.37961	0.0907847	-0.492496	0.183198	0.493808	0.0242672	1.91156	0.254329
198	5-HT1A	SELFIES	Learnable	CNN	1.35254	0.082191	-0.432082	0.145985	0.507473	0.0388763	1.83613	0.221542
199	5-HT1A	SELFIES	Learnable	CNN	1.2693	0.0489586	-0.264852	0.135175	0.518337	0.0663339	1.61353	0.121988
200	5-HT1A	SELFIES	Learnable	CNN	1.3735	0.0683503	-0.476976	0.131409	0.512813	0.0250328	1.89118	0.189955
201	5-HT1A	SELFIES	Learnable	CNN	1.29557	0.0358481	-0.311616	0.0307607	0.525069	0.0427001	1.67978	0.0920966
202	5-HT1A	SELFIES	Learnable	CNN	1.31275	0.0761604	-0.349432	0.135671	0.49587	0.0491492	1.7291	0.200307
203	5-HT1A	SELFIES	Learnable	CNN	1.20207	0.0436897	-0.128782	0.0372386	0.498969	0.0582913	1.44687	0.102978
204	5-HT1A	SELFIES	Learnable	CNN	1.46522	0.0723504	-0.680114	0.14018	0.469604	0.0394476	2.15212	0.211697
205	5-HT1A	SELFIES	Learnable	CNN	1.39205	0.104387	-0.519474	0.199753	0.476993	0.03122	1.94869	0.289089
206	5-HT1A	SELFIES	Learnable	CNN	1.36559	0.0613875	-0.459733	0.11981	0.498148	0.03682	1.86861	0.170136
207	5-HT1A	SELFIES	Learnable	CNN	1.29193	0.0584121	-0.304383	0.0751104	0.453367	0.0331779	1.67249	0.149422
208	5-HT1A	SELFIES	Learnable	CNN	1.54552	0.0874184	-0.87349	0.207459	0.482209	0.0366604	2.39628	0.268764
209	5-HT1A	SELFIES	Learnable	CNN	1.42792	0.0318442	-0.59463	0.065528	0.47219	0.0343873	2.03997	0.0917363
210	5-HT1A	SELFIES	Learnable	CNN	1.37018	0.0490211	-0.468542	0.0879332	0.477364	0.045758	1.8798	0.135091
211	5-HT1A	SELFIES	Learnable	CNN	1.24423	0.0545476	-0.210152	0.0736947	0.481705	0.0450792	1.55108	0.135821
212	5-HT1A	SELFIES	Learnable	CNN	1.44545	0.0688367	-0.63549	0.136303	0.468712	0.0677243	2.09405	0.19869
213	5-HT1A	SELFIES	Learnable	CNN	1.41846	0.0792156	-0.576249	0.161178	0.501945	0.0348886	2.0183	0.226458
214	5-HT1A	SELFIES	Learnable	CNN	1.35951	0.0714367	-0.445343	0.113866	0.493208	0.0421108	1.85338	0.194586
215	5-HT1A	SELFIES	Learnable	CNN	1.25055	0.042255	-0.226112	0.10749	0.524966	0.0597815	1.56567	0.105753
216	5-HT1A	SELFIES	Learnable	CNN	1.2734	0.0423904	-0.269536	0.089173	0.517883	0.0395171	1.62335	0.10892
217	5-HT1A	SELFIES	Learnable	CNN	1.15023	0.0253517	-0.0344328	0.0339694	0.570287	0.0121996	1.32367	0.0582545
218	5-HT1A	SELFIES	Learnable	CNN	1.14873	0.059208	-0.0320894	0.082825	0.564746	0.0493521	1.32308	0.136244
219	5-HT1A	SELFIES	Learnable	CNN	1.18198	0.0508122	-0.0922938	0.067357	0.540961	0.0450908	1.39967	0.122283
220	5-HT1A	SELFIES	Learnable	CNN	1.27061	0.0452306	-0.265551	0.111567	0.562502	0.0243375	1.6165	0.116294
221	5-HT1A	SELFIES	Learnable	CNN	1.1404	0.0366362	-0.0164911	0.0398165	0.570175	0.019203	1.30186	0.0830483
222	5-HT1A	SELFIES	Learnable	CNN	1.20529	0.0660806	-0.136671	0.0992536	0.550416	0.0417221	1.4571	0.159752
223	5-HT1A	SELFIES	Learnable	CNN	1.18447	0.0251721	-0.0968747	0.0332599	0.531759	0.0170729	1.40361	0.0593132
224	5-HT1A	SELFIES	Learnable	CNN	1.27201	0.10379	-0.268248	0.175257	0.51362	0.0528565	1.62877	0.267663
225	5-HT1A	SELFIES	Learnable	CNN	1.17256	0.0443038	-0.0747653	0.0553104	0.559564	0.0235429	1.37686	0.103408
226	5-HT1A	SELFIES	Learnable	CNN	1.18049	0.0546751	-0.089632	0.0737261	0.572125	0.0224555	1.39656	0.127997
227	5-HT1A	SELFIES	Learnable	CNN	1.23007	0.0298004	-0.183288	0.0494231	0.505764	0.0606251	1.51395	0.0743516
228	5-HT1A	SELFIES	Learnable	CNN	1.19254	0.0489191	-0.112405	0.0744309	0.580051	0.0256339	1.42453	0.117215
229	5-HT1A	SELFIES	Learnable	CNN	1.12126	0.0460329	0.01778	0.0441955	0.591074	0.0291957	1.25935	0.100771
230	5-HT1A	SELFIES	Learnable	CNN	1.10227	0.0182263	0.04972	0.0347126	0.626625	0.0161818	1.21534	0.0402284
231	5-HT1A	SELFIES	Learnable	CNN	1.14806	0.0547995	-0.0313408	0.0836413	0.57069	0.0582857	1.32104	0.128419
232	5-HT1A	SELFIES	Learnable	CNN	1.13251	0.0486317	-0.0034351	0.0723556	0.616274	0.0391064	1.28494	0.11096
233	5-HT1A	SELFIES	Learnable	CNN	1.10116	0.0402842	0.0521939	0.0457107	0.623977	0.0293595	1.21418	0.0883674
234	5-HT1A	SELFIES	Learnable	CNN	1.1327	0.0684464	-0.0032996	0.0888257	0.599607	0.0317975	1.28769	0.152948
235	5-HT1A	SELFIES	Learnable	CNN	1.13622	0.0350874	-0.0090064	0.0371451	0.590606	0.0147396	1.29222	0.078479
236	5-HT1A	SELFIES	Learnable	CNN	1.19549	0.105729	-0.123527	0.192638	0.56959	0.0782192	1.44038	0.267445
237	5-HT1A	SELFIES	Learnable	CNN	1.11481	0.057992	0.0279138	0.0791209	0.610812	0.0294174	1.24617	0.12864
238	5-HT1A	SELFIES	Learnable	CNN	1.157	0.0323827	-0.047224	0.0541761	0.603497	0.0143656	1.3397	0.0745432
239	5-HT1A	SELFIES	Learnable	CNN	1.17725	0.0291067	-0.0833267	0.0310878	0.60089	0.0121852	1.38678	0.0689746
240	5-HT1A	SELFIES	Learnable	CNN	1.17504	0.0923892	-0.0841581	0.164414	0.603694	0.0557862	1.38925	0.224248
241	5-HT1A	SELFIES	Learnable	CNN	1.11127	0.0408264	0.034342	0.0538108	0.606023	0.048328	1.2366	0.0905726
242	5-HT1A	SELFIES	Learnable	CNN	1.11353	0.0419567	0.0309219	0.0450643	0.590272	0.0238876	1.2417	0.0931313
243	5-HT1A	SELFIES	Learnable	CNN	1.13955	0.0343265	-0.0157001	0.0525764	0.574849	0.0307992	1.29974	0.0784244
244	5-HT1A	SELFIES	Learnable	CNN	1.17042	0.0844882	-0.0749777	0.149366	0.626783	0.0324025	1.37702	0.204139
245	5-HT1A	SELFIES	Learnable	CNN	1.10752	0.0330277	0.0411509	0.037014	0.622243	0.0187617	1.22769	0.0729152
246	5-HT1A	SELFIES	Learnable	CNN	1.11843	0.0512656	0.0223207	0.0591606	0.611596	0.0299135	1.25351	0.113053
247	5-HT1A	SELFIES	Learnable	CNN	1.17119	0.0381522	-0.0733997	0.0676258	0.581368	0.0332788	1.37314	0.0906645
248	5-HT1A	SELFIES	Learnable	CNN	1.14715	0.0416685	-0.0303792	0.0782811	0.5972	0.0219736	1.31769	0.097458
249	5-HT1A	SELFIES	Learnable	CNN	1.11418	0.0290446	0.0292271	0.0420578	0.604799	0.0160015	1.24224	0.0649331
250	5-HT1A	SELFIES	Learnable	CNN	1.15656	0.0605854	-0.0473987	0.0967245	0.59516	0.0246434	1.34131	0.140585
251	5-HT1A	SELFIES	Learnable	CNN	1.19557	0.0770814	-0.121623	0.136258	0.579994	0.0239902	1.43532	0.184139
252	5-HT1A	SELFIES	Learnable	CNN	1.36248	0.0622129	-0.455742	0.146129	0.474241	0.0310948	1.86021	0.169937
253	5-HT1A	SELFIES	Learnable	CNN	1.32589	0.0902169	-0.38127	0.195611	0.481837	0.0677291	1.76612	0.247676
254	5-HT1A	SELFIES	Learnable	CNN	1.22338	0.0618977	-0.17083	0.094043	0.549968	0.0290977	1.50049	0.15219
255	5-HT1A	SELFIES	Learnable	CNN	1.27658	0.0318261	-0.276575	0.0915914	0.463768	0.0482775	1.63067	0.0800235
256	5-HT1A	SELFIES	Learnable	CNN	1.51729	0.0708565	-0.803544	0.163162	0.460924	0.0884451	2.3072	0.214003
257	5-HT1A	SELFIES	Learnable	CNN	1.21911	0.080105	-0.16374	0.126792	0.567648	0.0543977	1.49264	0.193548
258	5-HT1A	SELFIES	Learnable	CNN	1.20624	0.0812464	-0.138821	0.121914	0.564804	0.0677777	1.46161	0.19402
259	5-HT1A	SELFIES	Learnable	CNN	1.21922	0.0430926	-0.166561	0.117898	0.51622	0.0619117	1.48835	0.103547
260	5-HT1A	SELFIES	Learnable	CNN	1.34615	0.0765847	-0.423745	0.177721	0.52736	0.0301366	1.81798	0.206137
261	5-HT1A	SELFIES	Learnable	CNN	1.1805	0.0612751	-0.0896249	0.0820816	0.590164	0.0394085	1.39733	0.143111
262	5-HT1A	SELFIES	Learnable	CNN	1.21629	0.0451533	-0.156195	0.0537337	0.578762	0.0373274	1.48141	0.107695
263	5-HT1A	SELFIES	Learnable	CNN	1.25553	0.0404053	-0.23331	0.0730161	0.48334	0.028764	1.57798	0.10243
264	5-HT1A	SELFIES	Learnable	CNN	1.39511	0.109228	-0.524251	0.190762	0.470993	0.0597067	1.95826	0.295414
265	5-HT1A	SELFIES	Learnable	CNN	1.16867	0.0450882	-0.0672597	0.0479782	0.590917	0.0500605	1.36783	0.106224
266	5-HT1A	SELFIES	Learnable	CNN	1.20422	0.0638618	-0.134686	0.0962201	0.577713	0.0255621	1.45422	0.155604
267	5-HT1A	SELFIES	Learnable	CNN	1.28343	0.063966	-0.287028	0.0797402	0.503328	0.0411445	1.65129	0.158801
268	5-HT1A	SELFIES	Learnable	CNN	1.56626	0.0565501	-0.91977	0.127784	0.472211	0.0423832	2.45638	0.17706
269	5-HT1A	SELFIES	Learnable	CNN	1.14274	0.0647727	-0.0212285	0.0851077	0.623172	0.0384259	1.31005	0.147157
270	5-HT1A	SELFIES	Learnable	CNN	1.21917	0.0703992	-0.162063	0.094859	0.581738	0.0341916	1.49134	0.168453
271	5-HT1A	SELFIES	Learnable	CNN	1.25371	0.0261824	-0.229928	0.0628905	0.512096	0.0320169	1.57248	0.0662696
272	5-HT1A	SELFIES	Learnable	CNN	1.41939	0.161252	-0.59717	0.335875	0.469929	0.121502	2.04066	0.425573
273	5-HT1A	SELFIES	Learnable	CNN	1.15011	0.0706304	-0.0342171	0.0917501	0.629184	0.0476198	1.32775	0.159749
274	5-HT1A	SELFIES	Learnable	CNN	1.21805	0.0552292	-0.15959	0.0687948	0.586613	0.025955	1.48669	0.133658
275	5-HT1A	SELFIES	Learnable	CNN	1.26845	0.0716355	-0.258751	0.110789	0.486161	0.0657199	1.6141	0.183699
276	5-HT1A	SELFIES	Learnable	CNN	1.58784	0.0614773	-0.973107	0.138799	0.43814	0.0422138	2.52502	0.195648
277	5-HT1A	SELFIES	Learnable	CNN	1.18144	0.0348519	-0.0912471	0.0453975	0.609432	0.0327076	1.39702	0.0814268
278	5-HT1A	SELFIES	Learnable	CNN	1.21293	0.0771979	-0.150676	0.109557	0.587991	0.0300614	1.47716	0.183814
279	5-HT1A	SELFIES	Learnable	CNN	1.33665	0.0771427	-0.400925	0.162041	0.460864	0.0359497	1.7926	0.213562
280	5-HT1A	SELFIES	Learnable	CNN	1.52677	0.0495507	-0.824049	0.113003	0.593646	0.0227669	2.33348	0.151702
281	5-HT1A	SELFIES	Learnable	CNN	1.14984	0.0668044	-0.0332405	0.0797043	0.61341	0.0182138	1.3266	0.149585
282	5-HT1A	SELFIES	Learnable	CNN	1.23136	0.0579476	-0.184949	0.0723584	0.567905	0.0197015	1.5196	0.139482
283	5-HT1A	SELFIES	Learnable	CNN	1.28991	0.0612405	-0.307619	0.15911	0.501101	0.0474585	1.66761	0.155705
284	5-HT1A	SELFIES	Learnable	CNN	1.21506	0.185711	-0.178376	0.381039	0.580854	0.104106	1.51085	0.496718
285	5-HT1A	SELFIES	Learnable	CNN	1.16653	0.0644945	-0.0639681	0.0848118	0.604499	0.0316687	1.36494	0.147994
286	5-HT1A	SELFIES	Learnable	CNN	1.2351	0.0510358	-0.191626	0.0503852	0.553894	0.00635896	1.52808	0.123038
287	5-HT1A	SELFIES	Learnable	CNN	1.28279	0.0597599	-0.28973	0.123684	0.510451	0.0353405	1.64912	0.154367
288	5-HT1A	SELFIES	Learnable	CNN	1.54401	0.142239	-0.871558	0.295854	0.454232	0.036657	2.40421	0.431948
289	5-HT1A	SELFIES	Learnable	CNN	1.39787	0.0601672	-0.528948	0.112766	0.415288	0.022337	1.95766	0.168549
290	5-HT1A	SELFIES	Learnable	CNN	1.32925	0.0560918	-0.382096	0.0929425	0.453537	0.0451416	1.77005	0.149735
291	5-HT1A	SELFIES	Learnable	CNN	1.26008	0.0650879	-0.245716	0.137682	0.462103	0.0444562	1.59204	0.165286
292	5-HT1A	SELFIES	Learnable	CNN	1.56993	0.0531687	-0.928696	0.122236	0.445303	0.0537684	2.46751	0.166513
293	5-HT1A	SELFIES	Learnable	CNN	1.27146	0.08513	-0.264745	0.129818	0.487314	0.062304	1.62386	0.21663
294	5-HT1A	SELFIES	Learnable	CNN	1.30001	0.0470231	-0.320889	0.058932	0.441191	0.0410267	1.69225	0.121674
295	5-HT1A	SELFIES	Learnable	CNN	1.25379	0.0502311	-0.229704	0.080846	0.495223	0.0399953	1.5745	0.126751
296	5-HT1A	SELFIES	Learnable	CNN	1.49407	0.109857	-0.751832	0.241044	0.477962	0.0764527	2.24431	0.334325
297	5-HT1A	SELFIES	Learnable	CNN	1.35769	0.0931637	-0.445694	0.182252	0.454459	0.0490958	1.85201	0.254182
298	5-HT1A	SELFIES	Learnable	CNN	1.35495	0.104998	-0.442267	0.221597	0.462474	0.0387214	1.8469	0.296062
299	5-HT1A	SELFIES	Learnable	CNN	1.29191	0.0424886	-0.304946	0.0627368	0.452025	0.0398719	1.67085	0.109749
300	5-HT1A	SELFIES	Learnable	CNN	1.58864	0.0647941	-0.975064	0.142695	0.47642	0.0414822	2.52798	0.206012
301	5-HT1A	SELFIES	Learnable	CNN	1.31811	0.110021	-0.370242	0.234182	0.522944	0.0880944	1.74952	0.282555
302	5-HT1A	SELFIES	Learnable	CNN	1.30224	0.0684549	-0.327577	0.119388	0.529862	0.0507746	1.70051	0.180237
303	5-HT1A	SELFIES	Learnable	CNN	1.28892	0.0397912	-0.300132	0.0800983	0.473165	0.027872	1.66289	0.103014
304	5-HT1A	SELFIES	Learnable	CNN	1.50224	0.123716	-0.777421	0.286735	0.510441	0.0508142	2.27204	0.363068
305	5-HT1A	SELFIES	Learnable	CNN	1.2839	0.0743849	-0.289537	0.115467	0.519231	0.0405046	1.65393	0.193743
306	5-HT1A	SELFIES	Learnable	CNN	1.31095	0.0313016	-0.343936	0.0532635	0.500513	0.0394671	1.71956	0.0819465
307	5-HT1A	SELFIES	Learnable	CNN	1.29361	0.124717	-0.313128	0.210867	0.500586	0.0669055	1.68898	0.322484
308	5-HT1A	SELFIES	Learnable	CNN	1.41605	0.11267	-0.574199	0.2309	0.492467	0.0380967	2.01788	0.327338
309	5-HT1A	SELFIES	Learnable	CNN	1.36237	0.064855	-0.45332	0.128116	0.471038	0.044581	1.86027	0.178453
310	5-HT1A	SELFIES	Learnable	CNN	1.34714	0.0410008	-0.418381	0.0491744	0.494385	0.0328118	1.81648	0.110188
311	5-HT1A	SELFIES	Learnable	CNN	1.32103	0.0794131	-0.363731	0.107831	0.499118	0.0565283	1.75143	0.201446
312	5-HT1A	SELFIES	Learnable	CNN	1.55494	0.0595474	-0.892278	0.132408	0.539283	0.0297952	2.42137	0.184689
313	5-HT1A	SELFIES	Learnable	CNN	1.29605	0.0733028	-0.313126	0.10491	0.540833	0.0602434	1.68511	0.191468
314	5-HT1A	SELFIES	Learnable	CNN	1.32289	0.0950284	-0.373616	0.182441	0.523553	0.0539897	1.75907	0.254049
315	5-HT1A	SELFIES	Learnable	CNN	1.28477	0.0552945	-0.294808	0.131959	0.491056	0.0530619	1.6537	0.139604
316	5-HT1A	SELFIES	Learnable	CNN	1.58599	0.0623369	-0.969723	0.154601	0.508753	0.041284	2.51925	0.198259
317	5-HT1A	SELFIES	Learnable	CNN	1.43868	0.0915222	-0.6209	0.178855	0.46757	0.0568403	2.07819	0.265012
318	5-HT1A	SELFIES	Learnable	CNN	1.43472	0.109823	-0.617015	0.225213	0.479326	0.0469687	2.07048	0.307327
319	5-HT1A	SELFIES	Learnable	CNN	1.3455	0.0880296	-0.417028	0.149786	0.476533	0.0574506	1.81811	0.232621
320	5-HT1A	SELFIES	Learnable	CNN	1.45032	0.0958609	-0.650144	0.21361	0.478271	0.0379325	2.11262	0.287164
321	5-HT1A	SELFIES	Learnable	CNN	1.3651	0.0411754	-0.45827	0.0886463	0.480674	0.024924	1.86518	0.114143
322	5-HT1A	SELFIES	Learnable	CNN	1.39001	0.0795484	-0.513713	0.155978	0.480376	0.035147	1.93845	0.221099
323	5-HT1A	SELFIES	Learnable	CNN	1.38981	0.0656452	-0.518889	0.189556	0.476776	0.0415534	1.93588	0.179577
324	5-HT1A	SELFIES	Learnable	CNN	1.29572	0.0492403	-0.313919	0.0907157	0.540717	0.0315674	1.68132	0.127172
325	5-HT1A	SELFIES	Learnable	CNN	1.2035	0.0687383	-0.135595	0.129785	0.532446	0.0242371	1.45313	0.171441
326	5-HT1A	SELFIES	Learnable	CNN	1.20085	0.0419751	-0.128384	0.0721209	0.528242	0.0478958	1.4438	0.101367
327	5-HT1A	SELFIES	Learnable	CNN	1.20895	0.0463351	-0.142293	0.0555829	0.526448	0.0341397	1.4637	0.110436
328	5-HT1A	SELFIES	Learnable	CNN	1.27829	0.0536986	-0.281004	0.120252	0.572832	0.0387006	1.63692	0.138313
329	5-HT1A	SELFIES	Learnable	CNN	1.12628	0.0175471	0.00835639	0.017051	0.586188	0.0229359	1.26882	0.0392496
330	5-HT1A	SELFIES	Learnable	CNN	1.17	0.0179842	-0.0720874	0.0681492	0.565961	0.0231144	1.36923	0.0421649
331	5-HT1A	SELFIES	Learnable	CNN	1.24475	0.0563017	-0.215089	0.120744	0.531729	0.0440386	1.55258	0.139591
332	5-HT1A	SELFIES	Learnable	CNN	1.24585	0.0740631	-0.216334	0.133853	0.5633	0.0352833	1.55762	0.186511
333	5-HT1A	SELFIES	Learnable	CNN	1.15732	0.0621069	-0.0472988	0.0826018	0.57472	0.04634	1.34326	0.141467
334	5-HT1A	SELFIES	Learnable	CNN	1.21441	0.0727384	-0.155468	0.12591	0.549939	0.0224894	1.48009	0.180929
335	5-HT1A	SELFIES	Learnable	CNN	1.22774	0.0323712	-0.179947	0.0730452	0.507921	0.0609488	1.50839	0.0797455
336	5-HT1A	SELFIES	Learnable	CNN	1.14234	0.0367992	-0.0209753	0.059742	0.614042	0.033145	1.3063	0.0835616
337	5-HT1A	SELFIES	Learnable	CNN	1.10328	0.0572689	0.0485192	0.0683659	0.612971	0.0403775	1.22051	0.125258
338	5-HT1A	SELFIES	Learnable	CNN	1.15485	0.0391712	-0.0438861	0.0701776	0.614306	0.041135	1.33521	0.0910077
339	5-HT1A	SELFIES	Learnable	CNN	1.16496	0.0172614	-0.062108	0.0534244	0.589542	0.019952	1.35744	0.0401906
340	5-HT1A	SELFIES	Learnable	CNN	1.18058	0.0887006	-0.0941393	0.160025	0.637979	0.044634	1.40164	0.217557
341	5-HT1A	SELFIES	Learnable	CNN	1.08752	0.0403005	0.0759966	0.0344206	0.634125	0.0337757	1.18433	0.0865487
342	5-HT1A	SELFIES	Learnable	CNN	1.09834	0.0454323	0.0568581	0.0554246	0.625878	0.0318354	1.20841	0.0989081
343	5-HT1A	SELFIES	Learnable	CNN	1.13725	0.0608132	-0.0107486	0.071874	0.60275	0.0270145	1.29704	0.137509
344	5-HT1A	SELFIES	Learnable	CNN	1.19976	0.0673688	-0.130396	0.139193	0.619451	0.0359756	1.44397	0.163881
345	5-HT1A	SELFIES	Learnable	CNN	1.09906	0.0331477	0.0558558	0.0341892	0.644647	0.0319034	1.20904	0.0732729
346	5-HT1A	SELFIES	Learnable	CNN	1.1505	0.0385409	-0.0356634	0.0628929	0.613613	0.0214993	1.32513	0.0882329
347	5-HT1A	SELFIES	Learnable	CNN	1.2064	0.0312721	-0.138187	0.0499183	0.578958	0.0517037	1.45637	0.0752618
348	5-HT1A	SELFIES	Learnable	CNN	1.17674	0.0363693	-0.0835137	0.0647468	0.591963	0.0392297	1.38605	0.0864532
349	5-HT1A	SELFIES	Learnable	CNN	1.13661	0.0466127	-0.0097248	0.0535766	0.601359	0.0319356	1.29406	0.105123
350	5-HT1A	SELFIES	Learnable	CNN	1.13144	0.0192231	-0.002533	0.0641374	0.593109	0.0400748	1.28052	0.0431765
351	5-HT1A	SELFIES	Learnable	CNN	1.14933	0.0206579	-0.0340612	0.058018	0.580356	0.0397976	1.32139	0.0475774
352	5-HT1A	SELFIES	Learnable	CNN	1.13677	0.0395153	-0.0135116	0.0945089	0.647855	0.0304959	1.2938	0.0888065
353	5-HT1A	SELFIES	Learnable	CNN	1.12595	0.0299495	0.00893753	0.0344754	0.608677	0.0374274	1.26866	0.067305
354	5-HT1A	SELFIES	Learnable	CNN	1.12028	0.0478738	0.0179817	0.069866	0.611297	0.0348352	1.25732	0.106832
355	5-HT1A	SELFIES	Learnable	CNN	1.1686	0.0398985	-0.0692206	0.0776743	0.569095	0.020784	1.36721	0.0943467
356	5-HT1A	SELFIES	Learnable	CNN	1.14422	0.0395582	-0.024109	0.0591377	0.630884	0.0453282	1.31081	0.0909554
357	5-HT1A	SELFIES	Learnable	CNN	1.10827	0.00974123	0.0391916	0.0345043	0.624303	0.0257744	1.22837	0.0216836
358	5-HT1A	SELFIES	Learnable	CNN	1.14976	0.0487768	-0.0340521	0.0717036	0.606372	0.0322166	1.32432	0.113978
359	5-HT1A	SELFIES	Learnable	CNN	1.24059	0.0436253	-0.205871	0.0992041	0.558542	0.0384984	1.54096	0.108631
360	5-HT1A	SELFIES	Learnable	CNN	1.41981	0.0635379	-0.575903	0.0995608	0.476436	0.0312549	2.01991	0.177444
361	5-HT1A	SELFIES	Learnable	CNN	1.32685	0.0498354	-0.377787	0.0954892	0.493862	0.0174398	1.763	0.132774
362	5-HT1A	SELFIES	Learnable	CNN	1.31671	0.0538468	-0.360087	0.13526	0.496344	0.0321973	1.73662	0.141393
363	5-HT1A	SELFIES	Learnable	CNN	1.30347	0.039328	-0.331255	0.105234	0.451715	0.0388772	1.70059	0.101793
364	5-HT1A	SELFIES	Learnable	CNN	1.55005	0.0521897	-0.879977	0.11641	0.38911	0.0626566	2.40539	0.161756
365	5-HT1A	SELFIES	Learnable	CNN	1.25539	0.0710964	-0.235732	0.137534	0.578268	0.0365671	1.58105	0.183106
366	5-HT1A	SELFIES	Learnable	CNN	1.26933	0.0811953	-0.263172	0.149655	0.559888	0.0227333	1.61778	0.207837
367	5-HT1A	SELFIES	Learnable	CNN	1.21738	0.0727515	-0.158294	0.0933726	0.535799	0.0400739	1.48731	0.171721
368	5-HT1A	SELFIES	Learnable	CNN	1.34548	0.106982	-0.420454	0.203808	0.536396	0.10896	1.82176	0.291498
369	5-HT1A	SELFIES	Learnable	CNN	1.23298	0.0909421	-0.191662	0.152868	0.565233	0.0439037	1.52851	0.223108
370	5-HT1A	SELFIES	Learnable	CNN	1.26825	0.0859119	-0.25816	0.12682	0.53736	0.0566408	1.61585	0.210481
371	5-HT1A	SELFIES	Learnable	CNN	1.2259	0.0604129	-0.178146	0.121764	0.517014	0.0196931	1.50648	0.152233
372	5-HT1A	SELFIES	Learnable	CNN	1.34503	0.0867583	-0.414439	0.130555	0.542705	0.058438	1.81664	0.229811
373	5-HT1A	SELFIES	Learnable	CNN	1.20439	0.0663051	-0.136291	0.117478	0.581103	0.0229227	1.45495	0.163702
374	5-HT1A	SELFIES	Learnable	CNN	1.23825	0.0668932	-0.199533	0.103855	0.572254	0.0277357	1.53774	0.166762
375	5-HT1A	SELFIES	Learnable	CNN	1.26951	0.036011	-0.262727	0.0968017	0.508041	0.0270675	1.61294	0.092139
376	5-HT1A	SELFIES	Learnable	CNN	1.50504	0.0433213	-0.771819	0.0912338	0.446939	0.0459284	2.26702	0.13066
377	5-HT1A	SELFIES	Learnable	CNN	1.13974	0.0625461	-0.0152341	0.0747912	0.621431	0.0391302	1.30291	0.139505
378	5-HT1A	SELFIES	Learnable	CNN	1.1958	0.0657866	-0.117533	0.0818075	0.59023	0.0349574	1.43427	0.154428
379	5-HT1A	SELFIES	Learnable	CNN	1.24959	0.0734074	-0.220442	0.0985298	0.527235	0.0308305	1.56687	0.182446
380	5-HT1A	SELFIES	Learnable	CNN	1.16256	0.0320175	-0.0583112	0.0713064	0.644211	0.0391669	1.35257	0.0737163
381	5-HT1A	SELFIES	Learnable	CNN	1.15575	0.0713002	-0.0439583	0.0867636	0.615314	0.0298042	1.34084	0.159813
382	5-HT1A	SELFIES	Learnable	CNN	1.18687	0.0379674	-0.100492	0.0266763	0.582056	0.00954123	1.41011	0.0887871
383	5-HT1A	SELFIES	Learnable	CNN	1.21081	0.0413415	-0.146664	0.0631637	0.536844	0.03206	1.46776	0.100002
384	5-HT1A	SELFIES	Learnable	CNN	1.36124	0.125234	-0.465325	0.28483	0.528752	0.0537066	1.86867	0.33597
385	5-HT1A	SELFIES	Learnable	CNN	1.19844	0.0574472	-0.122705	0.0747941	0.572013	0.0110046	1.43956	0.134433
386	5-HT1A	SELFIES	Learnable	CNN	1.26419	0.0509579	-0.250581	0.0892355	0.56014	0.0210594	1.60077	0.129376
387	5-HT1A	SELFIES	Learnable	CNN	1.3064	0.0466625	-0.33898	0.128513	0.485839	0.0388399	1.70886	0.120601
388	5-HT1A	SELFIES	Learnable	CNN	1.42561	0.144439	-0.607321	0.30848	0.486332	0.1174	2.05322	0.38622
389	5-HT1A	SELFIES	Learnable	CNN	1.15194	0.0723456	-0.0383515	0.101868	0.612615	0.0283246	1.33221	0.163827
390	5-HT1A	SELFIES	Learnable	CNN	1.23127	0.054006	-0.185681	0.0787706	0.584675	0.0120265	1.51895	0.133404
391	5-HT1A	SELFIES	Learnable	CNN	1.22367	0.0431038	-0.170475	0.0544634	0.555975	0.0205517	1.49922	0.104564
392	5-HT1A	SELFIES	Learnable	CNN	1.17334	0.0466683	-0.0763528	0.0602482	0.629182	0.0448868	1.37889	0.10958
393	5-HT1A	SELFIES	Learnable	CNN	1.17247	0.0701552	-0.0746694	0.090123	0.603708	0.0286248	1.37961	0.160241
394	5-HT1A	SELFIES	Learnable	CNN	1.24964	0.0454931	-0.22306	0.0958989	0.54928	0.0408574	1.56367	0.114389
395	5-HT1A	SELFIES	Learnable	CNN	1.23728	0.0623929	-0.196796	0.0858382	0.531813	0.0398798	1.53477	0.157069
396	5-HT1A	SELFIES	Learnable	CNN	1.58248	0.0518796	-0.95871	0.107696	0.394386	0.047107	2.50693	0.164698
397	5-HT1A	SELFIES	Learnable	CNN	1.41052	0.0536743	-0.556994	0.108391	0.427966	0.0173881	1.99245	0.151973
398	5-HT1A	SELFIES	Learnable	CNN	1.28281	0.0596642	-0.286172	0.0791463	0.508705	0.0463939	1.64915	0.152899
399	5-HT1A	SELFIES	Learnable	CNN	1.26423	0.0399115	-0.249453	0.0529913	0.479148	0.0473852	1.59987	0.101695
400	5-HT1A	SELFIES	Learnable	CNN	1.52043	0.0484726	-0.809345	0.116454	0.4407	0.0361941	2.31406	0.147299
401	5-HT1A	SELFIES	Learnable	CNN	1.24305	0.0415671	-0.208054	0.0574418	0.521167	0.0513173	1.54689	0.104894
402	5-HT1A	SELFIES	Learnable	CNN	1.27146	0.0771971	-0.265233	0.126826	0.507105	0.0471715	1.62258	0.199404
403	5-HT1A	SELFIES	Learnable	CNN	1.23271	0.0574351	-0.189217	0.0951292	0.501807	0.0510072	1.52287	0.143238
404	5-HT1A	SELFIES	Learnable	CNN	1.49158	0.12771	-0.757254	0.318791	0.494021	0.080436	2.24112	0.376345
405	5-HT1A	SELFIES	Learnable	CNN	1.36123	0.113225	-0.453919	0.219377	0.519063	0.044376	1.86576	0.31207
406	5-HT1A	SELFIES	Learnable	CNN	1.323	0.0625234	-0.36905	0.101322	0.541012	0.034094	1.75424	0.164143
407	5-HT1A	SELFIES	Learnable	CNN	1.32119	0.0658577	-0.367386	0.130989	0.483785	0.0430748	1.74989	0.179068
408	5-HT1A	SELFIES	Learnable	CNN	1.59535	0.0554639	-0.992129	0.134957	0.487788	0.035127	2.54823	0.176774
409	5-HT1A	SELFIES	Learnable	CNN	1.28004	0.0402607	-0.283097	0.093321	0.569093	0.0581009	1.64013	0.104199
410	5-HT1A	SELFIES	Learnable	CNN	1.29731	0.0786533	-0.317687	0.133273	0.568754	0.0367289	1.68919	0.208479
411	5-HT1A	SELFIES	Learnable	CNN	1.312	0.0732524	-0.348028	0.130672	0.4927	0.0252085	1.72672	0.191575
412	5-HT1A	SELFIES	Learnable	CNN	1.32992	0.0417553	-0.382111	0.0437589	0.541426	0.0270115	1.77044	0.110255
413	5-HT1A	SELFIES	Learnable	CNN	1.32915	0.0435063	-0.380297	0.0417889	0.518047	0.0415142	1.76853	0.113877
414	5-HT1A	SELFIES	Learnable	CNN	1.30957	0.073099	-0.340765	0.106692	0.532241	0.03754	1.72032	0.186044
415	5-HT1A	SELFIES	Learnable	CNN	1.2272	0.0360525	-0.177352	0.0469393	0.521101	0.0520938	1.50732	0.0874781
416	5-HT1A	SELFIES	Learnable	CNN	1.42864	0.142521	-0.610573	0.315507	0.484339	0.0542813	2.06131	0.413973
417	5-HT1A	SELFIES	Learnable	CNN	1.3466	0.0780032	-0.418488	0.125724	0.515324	0.0418266	1.81943	0.211105
418	5-HT1A	SELFIES	Learnable	CNN	1.28301	0.0402137	-0.286509	0.0462974	0.550255	0.0152554	1.64772	0.104308
419	5-HT1A	SELFIES	Learnable	CNN	1.29425	0.0780533	-0.310938	0.125602	0.505801	0.0400315	1.68119	0.199323
420	5-HT1A	SELFIES	Learnable	CNN	1.56193	0.112286	-0.916769	0.259089	0.501224	0.0495541	2.45223	0.340325
421	5-HT1A	SELFIES	Learnable	CNN	1.33973	0.0778983	-0.405322	0.134995	0.519543	0.0437842	1.80094	0.206363
422	5-HT1A	SELFIES	Learnable	CNN	1.3435	0.0618083	-0.416384	0.150283	0.522025	0.019986	1.80882	0.167009
423	5-HT1A	SELFIES	Learnable	CNN	1.32267	0.0420633	-0.368533	0.0766631	0.488819	0.024781	1.75121	0.111097
424	5-HT1A	SELFIES	Learnable	CNN	1.37959	0.0722926	-0.487345	0.101991	0.529558	0.0464859	1.9085	0.198048
425	5-HT1A	SELFIES	Learnable	CNN	1.39863	0.0850762	-0.535347	0.193902	0.489836	0.0311267	1.9634	0.246201
426	5-HT1A	SELFIES	Learnable	CNN	1.42492	0.0771559	-0.590261	0.157332	0.486125	0.01692	2.03636	0.222843
427	5-HT1A	SELFIES	Learnable	CNN	1.27115	0.102352	-0.265122	0.157668	0.518701	0.0525649	1.62629	0.247707
428	5-HT1A	SELFIES	Learnable	CNN	1.44291	0.116138	-0.636783	0.247948	0.49272	0.042796	2.09549	0.334186
429	5-HT1A	SELFIES	Learnable	CNN	1.43197	0.0893868	-0.606365	0.177314	0.468918	0.0396751	2.05853	0.256887
430	5-HT1A	SELFIES	Learnable	CNN	1.44069	0.0617041	-0.623662	0.111217	0.45759	0.0263586	2.07941	0.17803
431	5-HT1A	SELFIES	Learnable	CNN	1.35538	0.113864	-0.439599	0.201557	0.461668	0.0256376	1.85001	0.309208
0	5-HT1A	SELFIES	Random	CNN	1.25729	0.0611756	-0.238896	0.119444	0.543766	0.0377446	1.58452	0.153627
1	5-HT1A	SELFIES	Random	CNN	1.17095	0.0733293	-0.0752332	0.13203	0.537656	0.0714198	1.37649	0.177748
2	5-HT1A	SELFIES	Random	CNN	1.14146	0.0306675	-0.0189906	0.047134	0.554534	0.0182449	1.30386	0.07075
3	5-HT1A	SELFIES	Random	CNN	1.15452	0.0148824	-0.0423953	0.0317616	0.484394	0.030096	1.33313	0.0342552
4	5-HT1A	SELFIES	Random	CNN	1.30544	0.033897	-0.332184	0.04437	0.459715	0.0693821	1.70532	0.0879059
5	5-HT1A	SELFIES	Random	CNN	1.12225	0.0264426	0.0158091	0.014461	0.568287	0.0399857	1.26013	0.0585131
6	5-HT1A	SELFIES	Random	CNN	1.12126	0.0301172	0.017396	0.0284629	0.525576	0.030211	1.25813	0.066861
7	5-HT1A	SELFIES	Random	CNN	1.18208	0.0409334	-0.0937959	0.0769448	0.478321	0.0458247	1.39898	0.0989622
8	5-HT1A	SELFIES	Random	CNN	1.33923	0.0386485	-0.402631	0.0661978	0.38281	0.0854935	1.79504	0.103549
9	5-HT1A	SELFIES	Random	CNN	1.15098	0.0302824	-0.0353121	0.0256014	0.524073	0.0230587	1.32567	0.0696462
10	5-HT1A	SELFIES	Random	CNN	1.14889	0.0236449	-0.0320225	0.0321021	0.505558	0.0222182	1.32052	0.0540339
11	5-HT1A	SELFIES	Random	CNN	1.15521	0.0167191	-0.0433442	0.0213343	0.468112	0.0271066	1.3348	0.0383781
12	5-HT1A	SELFIES	Random	CNN	1.24213	0.0808429	-0.214011	0.173084	0.533032	0.0957725	1.54941	0.199841
13	5-HT1A	SELFIES	Random	CNN	1.13166	0.0500508	-0.0018298	0.0726345	0.600793	0.027298	1.28315	0.114752
14	5-HT1A	SELFIES	Random	CNN	1.09915	0.0320291	0.0549186	0.0496842	0.594105	0.0410274	1.20915	0.0699778
15	5-HT1A	SELFIES	Random	CNN	1.12684	0.0216255	0.00739387	0.0226963	0.510347	0.0174512	1.27023	0.0482712
16	5-HT1A	SELFIES	Random	CNN	1.30476	0.0304615	-0.330719	0.0360623	0.474753	0.0634428	1.70332	0.0788956
17	5-HT1A	SELFIES	Random	CNN	1.12233	0.0470962	0.014424	0.071665	0.57947	0.0295628	1.26185	0.108095
18	5-HT1A	SELFIES	Random	CNN	1.10757	0.00928474	0.0400348	0.0438398	0.582532	0.0201181	1.22679	0.0205341
19	5-HT1A	SELFIES	Random	CNN	1.13726	0.0286841	-0.0130468	0.071728	0.541409	0.0487332	1.29417	0.064923
20	5-HT1A	SELFIES	Random	CNN	1.33566	0.0456155	-0.394822	0.0692389	0.390816	0.0749709	1.78608	0.121796
21	5-HT1A	SELFIES	Random	CNN	1.13348	0.0514975	-0.0048071	0.0716686	0.551591	0.0225053	1.28742	0.118277
22	5-HT1A	SELFIES	Random	CNN	1.12594	0.0281901	0.00833119	0.0468588	0.534712	0.0428523	1.26854	0.0631785
23	5-HT1A	SELFIES	Random	CNN	1.14193	0.0365471	-0.0200693	0.0582195	0.508599	0.0280437	1.30533	0.0850439
24	5-HT1A	SELFIES	Random	CNN	1.18768	0.109641	-0.109792	0.193216	0.571112	0.0792026	1.42261	0.264161
25	5-HT1A	SELFIES	Random	CNN	1.08657	0.020629	0.0771568	0.0161167	0.584438	0.048088	1.18106	0.0448359
26	5-HT1A	SELFIES	Random	CNN	1.10571	0.0330434	0.0431528	0.0600206	0.58349	0.027722	1.22369	0.0740145
27	5-HT1A	SELFIES	Random	CNN	1.14314	0.0476396	-0.0234344	0.0851434	0.518893	0.0471472	1.30904	0.109603
28	5-HT1A	SELFIES	Random	CNN	1.24364	0.090109	-0.216562	0.174072	0.526384	0.0767866	1.55477	0.21696
29	5-HT1A	SELFIES	Random	CNN	1.10477	0.0264992	0.0457683	0.0328391	0.586266	0.0251474	1.22122	0.0588029
30	5-HT1A	SELFIES	Random	CNN	1.11241	0.0116189	0.0318169	0.040399	0.565792	0.0189214	1.2376	0.0258545
31	5-HT1A	SELFIES	Random	CNN	1.14584	0.0507472	-0.0272346	0.0758733	0.477362	0.0309627	1.31552	0.116417
32	5-HT1A	SELFIES	Random	CNN	1.24801	0.0748312	-0.222684	0.149165	0.458082	0.0966137	1.56312	0.186113
33	5-HT1A	SELFIES	Random	CNN	1.13002	0.0187623	0.0014737	0.0304146	0.538754	0.0289841	1.27731	0.0422858
34	5-HT1A	SELFIES	Random	CNN	1.15365	0.0276041	-0.0404584	0.0332404	0.513775	0.0298145	1.33167	0.0635321
35	5-HT1A	SELFIES	Random	CNN	1.15621	0.0283306	-0.0459838	0.0545466	0.504205	0.0335028	1.33762	0.0650618
36	5-HT1A	SELFIES	Random	CNN	1.47126	0.0557572	-0.693797	0.114342	0.393377	0.0614315	2.16773	0.164485
37	5-HT1A	SELFIES	Random	CNN	1.24278	0.0655905	-0.211256	0.133728	0.532185	0.0252524	1.54881	0.16797
38	5-HT1A	SELFIES	Random	CNN	1.24251	0.0699339	-0.206851	0.094914	0.465481	0.0176529	1.54872	0.172294
39	5-HT1A	SELFIES	Random	CNN	1.25502	0.0319219	-0.233393	0.0820205	0.42607	0.0345303	1.5761	0.0800598
40	5-HT1A	SELFIES	Random	CNN	1.4865	0.0512873	-0.728547	0.102362	0.393648	0.0541659	2.21232	0.152485
41	5-HT1A	SELFIES	Random	CNN	1.25917	0.131487	-0.250436	0.263046	0.508222	0.075305	1.60281	0.349932
42	5-HT1A	SELFIES	Random	CNN	1.17757	0.0665454	-0.0845262	0.0925853	0.509535	0.0255455	1.3911	0.159306
43	5-HT1A	SELFIES	Random	CNN	1.23926	0.0361382	-0.20158	0.0682878	0.445841	0.041968	1.53708	0.090387
44	5-HT1A	SELFIES	Random	CNN	1.45325	0.0501907	-0.652145	0.0985361	0.400709	0.0509935	2.11445	0.145654
45	5-HT1A	SELFIES	Random	CNN	1.18557	0.068843	-0.0991152	0.0944431	0.516976	0.0393332	1.41032	0.160725
46	5-HT1A	SELFIES	Random	CNN	1.18654	0.0984551	-0.107327	0.18421	0.530341	0.0424374	1.41756	0.247166
47	5-HT1A	SELFIES	Random	CNN	1.20261	0.0768325	-0.135376	0.146091	0.48537	0.079133	1.45216	0.188202
48	5-HT1A	SELFIES	Random	CNN	1.458	0.0540604	-0.663279	0.109253	0.407339	0.0486876	2.12868	0.157844
49	5-HT1A	SELFIES	Random	CNN	1.16387	0.0492718	-0.0586203	0.0557994	0.565333	0.047138	1.35702	0.113806
50	5-HT1A	SELFIES	Random	CNN	1.26308	0.104921	-0.250952	0.1776	0.499986	0.0534457	1.60637	0.261638
51	5-HT1A	SELFIES	Random	CNN	1.26465	0.0611549	-0.25146	0.100679	0.437069	0.017677	1.60309	0.155552
52	5-HT1A	SELFIES	Random	CNN	1.47104	0.0513996	-0.692616	0.0985036	0.395728	0.0417115	2.16659	0.150946
53	5-HT1A	SELFIES	Random	CNN	1.22294	0.074009	-0.17128	0.125904	0.532917	0.0200549	1.50105	0.186768
54	5-HT1A	SELFIES	Random	CNN	1.21071	0.0180587	-0.148108	0.0751971	0.509455	0.0298564	1.46615	0.0435763
55	5-HT1A	SELFIES	Random	CNN	1.22511	0.0252424	-0.174654	0.0637487	0.473505	0.0256471	1.50153	0.0619557
56	5-HT1A	SELFIES	Random	CNN	1.43086	0.0529146	-0.602045	0.10597	0.388092	0.0572821	2.05017	0.151251
57	5-HT1A	SELFIES	Random	CNN	1.18088	0.098581	-0.0946016	0.167426	0.558382	0.037209	1.4042	0.239703
58	5-HT1A	SELFIES	Random	CNN	1.23008	0.0860333	-0.184533	0.130913	0.48195	0.0423105	1.52049	0.209533
59	5-HT1A	SELFIES	Random	CNN	1.28549	0.0906736	-0.299775	0.199227	0.467028	0.0228804	1.6607	0.245101
60	5-HT1A	SELFIES	Random	CNN	1.44711	0.0523298	-0.638438	0.104569	0.421667	0.0431556	2.09686	0.151691
61	5-HT1A	SELFIES	Random	CNN	1.12263	0.0468397	0.0152321	0.0484821	0.599233	0.0367608	1.26249	0.104537
62	5-HT1A	SELFIES	Random	CNN	1.18806	0.0878416	-0.106624	0.141972	0.53495	0.0453239	1.41921	0.211164
63	5-HT1A	SELFIES	Random	CNN	1.26146	0.0385161	-0.245633	0.0810576	0.469317	0.0312268	1.59278	0.0974668
64	5-HT1A	SELFIES	Random	CNN	1.32529	0.137659	-0.38298	0.261221	0.521572	0.0863305	1.77534	0.362451
65	5-HT1A	SELFIES	Random	CNN	1.27124	0.129768	-0.270032	0.224269	0.519852	0.042634	1.63289	0.323172
66	5-HT1A	SELFIES	Random	CNN	1.1844	0.06607	-0.0964492	0.0834378	0.52393	0.0231643	1.40718	0.151671
67	5-HT1A	SELFIES	Random	CNN	1.21182	0.0632027	-0.148315	0.0882177	0.480707	0.0333061	1.4725	0.151033
68	5-HT1A	SELFIES	Random	CNN	1.3716	0.119566	-0.485783	0.262352	0.40892	0.100267	1.89559	0.317095
69	5-HT1A	SELFIES	Random	CNN	1.19638	0.0800082	-0.120298	0.12195	0.504157	0.0208695	1.43773	0.198448
70	5-HT1A	SELFIES	Random	CNN	1.28239	0.0466036	-0.284775	0.0452944	0.462605	0.0359317	1.6467	0.116331
71	5-HT1A	SELFIES	Random	CNN	1.25478	0.051874	-0.233765	0.107918	0.465884	0.0434418	1.57716	0.129247
72	5-HT1A	SELFIES	Random	CNN	1.53329	0.0507557	-0.839054	0.105553	0.392174	0.0588332	2.35354	0.155849
73	5-HT1A	SELFIES	Random	CNN	1.27895	0.0242419	-0.279669	0.0576208	0.478356	0.0271793	1.63631	0.0618248
74	5-HT1A	SELFIES	Random	CNN	1.20004	0.0296046	-0.128293	0.084778	0.492802	0.032741	1.44098	0.0712238
75	5-HT1A	SELFIES	Random	CNN	1.18258	0.0603288	-0.0942841	0.0918491	0.46996	0.0340238	1.40214	0.142462
76	5-HT1A	SELFIES	Random	CNN	1.55453	0.0619133	-0.890917	0.131284	0.437205	0.0364726	2.42039	0.192376
77	5-HT1A	SELFIES	Random	CNN	1.20231	0.0342915	-0.129386	0.0199053	0.505369	0.0169342	1.44672	0.0815503
78	5-HT1A	SELFIES	Random	CNN	1.22797	0.0606299	-0.183786	0.135746	0.48476	0.0378579	1.51159	0.149755
79	5-HT1A	SELFIES	Random	CNN	1.1965	0.0326414	-0.119809	0.0563992	0.473906	0.0298146	1.43268	0.0787004
80	5-HT1A	SELFIES	Random	CNN	1.51901	0.0526487	-0.805327	0.113584	0.440253	0.0409648	2.31016	0.160568
81	5-HT1A	SELFIES	Random	CNN	1.33037	0.0685429	-0.386233	0.128457	0.494429	0.0501949	1.77459	0.182094
82	5-HT1A	SELFIES	Random	CNN	1.28506	0.0489871	-0.29343	0.104509	0.492822	0.035448	1.65379	0.128855
83	5-HT1A	SELFIES	Random	CNN	1.2334	0.0591758	-0.191181	0.106036	0.478753	0.0336044	1.52477	0.148361
84	5-HT1A	SELFIES	Random	CNN	1.48906	0.0550105	-0.734999	0.11494	0.425848	0.0445936	2.22033	0.164175
85	5-HT1A	SELFIES	Random	CNN	1.30879	0.0808885	-0.343327	0.152541	0.486694	0.0459523	1.71949	0.20826
86	5-HT1A	SELFIES	Random	CNN	1.28302	0.0573752	-0.28923	0.11027	0.46663	0.0263963	1.64943	0.147935
87	5-HT1A	SELFIES	Random	CNN	1.20609	0.0334335	-0.138486	0.0682064	0.476896	0.026585	1.45577	0.0810565
88	5-HT1A	SELFIES	Random	CNN	1.48628	0.051597	-0.728692	0.112014	0.420597	0.0273886	2.21169	0.15305
89	5-HT1A	SELFIES	Random	CNN	1.28603	0.0685704	-0.295628	0.125656	0.493692	0.0376827	1.65858	0.177642
90	5-HT1A	SELFIES	Random	CNN	1.27066	0.0372427	-0.263116	0.0679082	0.499776	0.045836	1.61597	0.094214
91	5-HT1A	SELFIES	Random	CNN	1.25146	0.0364654	-0.224279	0.0465934	0.486755	0.0413515	1.56749	0.0904559
92	5-HT1A	SELFIES	Random	CNN	1.43858	0.0925492	-0.62404	0.207724	0.469382	0.036073	2.07807	0.272881
93	5-HT1A	SELFIES	Random	CNN	1.35551	0.0439829	-0.437913	0.0908994	0.485089	0.0249795	1.83935	0.119382
94	5-HT1A	SELFIES	Random	CNN	1.30971	0.0735269	-0.343912	0.13987	0.479058	0.0200583	1.72074	0.197584
95	5-HT1A	SELFIES	Random	CNN	1.19588	0.0415632	-0.118429	0.0610789	0.524119	0.0376163	1.43186	0.099601
96	5-HT1A	SELFIES	Random	CNN	1.46151	0.0643729	-0.671365	0.124471	0.425424	0.0454698	2.14016	0.188069
97	5-HT1A	SELFIES	Random	CNN	1.30399	0.0941626	-0.334345	0.173795	0.515953	0.0447898	1.70926	0.244902
98	5-HT1A	SELFIES	Random	CNN	1.28495	0.0507774	-0.292686	0.0992833	0.507385	0.0240912	1.65369	0.132076
99	5-HT1A	SELFIES	Random	CNN	1.20498	0.0672809	-0.135866	0.0983039	0.4736	0.0256776	1.4565	0.158559
100	5-HT1A	SELFIES	Random	CNN	1.44126	0.0525778	-0.624819	0.0975094	0.420243	0.0326926	2.07999	0.151378
101	5-HT1A	SELFIES	Random	CNN	1.35798	0.0824247	-0.447806	0.177744	0.539166	0.0420171	1.85092	0.220556
102	5-HT1A	SELFIES	Random	CNN	1.38979	0.0478161	-0.509703	0.06519	0.493062	0.0241512	1.93381	0.131734
103	5-HT1A	SELFIES	Random	CNN	1.28648	0.0391497	-0.295139	0.079178	0.45319	0.0460157	1.65656	0.102133
104	5-HT1A	SELFIES	Random	CNN	1.42956	0.0982423	-0.603736	0.208218	0.440287	0.0440782	2.05328	0.283184
105	5-HT1A	SELFIES	Random	CNN	1.39225	0.0700681	-0.51861	0.148052	0.496222	0.0234763	1.94326	0.198342
106	5-HT1A	SELFIES	Random	CNN	1.33916	0.0437124	-0.404099	0.0984441	0.44669	0.044293	1.79526	0.118015
107	5-HT1A	SELFIES	Random	CNN	1.24983	0.0521937	-0.221901	0.0808339	0.464123	0.0557964	1.5648	0.131114
108	5-HT1A	SELFIES	Random	CNN	1.27233	0.0661964	-0.267769	0.114858	0.568024	0.0725023	1.62321	0.165991
109	5-HT1A	SELFIES	Random	CNN	1.1356	0.0381428	-0.0078959	0.0407837	0.591695	0.0538166	1.29104	0.085786
110	5-HT1A	SELFIES	Random	CNN	1.14113	0.0268078	-0.0178288	0.0260059	0.55818	0.0329929	1.3029	0.0607682
111	5-HT1A	SELFIES	Random	CNN	1.12649	0.0298709	0.0084619	0.0169969	0.532354	0.0448277	1.26987	0.0663858
112	5-HT1A	SELFIES	Random	CNN	1.31083	0.0329174	-0.343224	0.0434593	0.452329	0.0655383	1.71935	0.0856749
113	5-HT1A	SELFIES	Random	CNN	1.13562	0.0435946	-0.0087155	0.0635842	0.574939	0.0212186	1.29153	0.100249
114	5-HT1A	SELFIES	Random	CNN	1.10459	0.0296009	0.045779	0.0433464	0.57904	0.0403716	1.22099	0.0652765
115	5-HT1A	SELFIES	Random	CNN	1.13838	0.0258569	-0.013772	0.0476811	0.535093	0.047055	1.29657	0.0590686
116	5-HT1A	SELFIES	Random	CNN	1.30134	0.0424235	-0.326611	0.100757	0.480965	0.116081	1.69528	0.10989
117	5-HT1A	SELFIES	Random	CNN	1.14059	0.0645602	-0.0176382	0.0906223	0.557836	0.0320561	1.30511	0.148325
118	5-HT1A	SELFIES	Random	CNN	1.12005	0.0369754	0.0189989	0.0498099	0.55772	0.0295086	1.25588	0.0831386
119	5-HT1A	SELFIES	Random	CNN	1.13365	0.0134467	-0.005124	0.0320186	0.526817	0.03027	1.28535	0.0304907
120	5-HT1A	SELFIES	Random	CNN	1.18849	0.0832813	-0.107085	0.137698	0.612219	0.0546924	1.41945	0.198413
121	5-HT1A	SELFIES	Random	CNN	1.10634	0.0388046	0.0431559	0.0463642	0.59948	0.0457945	1.22549	0.085622
122	5-HT1A	SELFIES	Random	CNN	1.11729	0.033999	0.0237934	0.047922	0.587848	0.0450166	1.24949	0.0762122
123	5-HT1A	SELFIES	Random	CNN	1.11017	0.0382587	0.0356302	0.062329	0.581171	0.0399565	1.23394	0.0860931
124	5-HT1A	SELFIES	Random	CNN	1.15425	0.0598462	-0.0423791	0.088459	0.606558	0.0402619	1.33588	0.138571
125	5-HT1A	SELFIES	Random	CNN	1.09862	0.0357358	0.0565478	0.0400178	0.610886	0.0405122	1.20824	0.0778999
126	5-HT1A	SELFIES	Random	CNN	1.09259	0.0345891	0.0664146	0.0475333	0.618989	0.0319199	1.19494	0.075371
127	5-HT1A	SELFIES	Random	CNN	1.11785	0.0403412	0.0231827	0.0471969	0.560779	0.0214134	1.25121	0.0898403
128	5-HT1A	SELFIES	Random	CNN	1.12341	0.0502834	0.0121914	0.078899	0.64104	0.0487775	1.26458	0.114182
129	5-HT1A	SELFIES	Random	CNN	1.08309	0.0186092	0.0826275	0.03027	0.639979	0.0421194	1.17344	0.040543
130	5-HT1A	SELFIES	Random	CNN	1.09639	0.0202715	0.0604608	0.0117623	0.614362	0.0338383	1.20248	0.0438848
131	5-HT1A	SELFIES	Random	CNN	1.10636	0.0167242	0.0415565	0.0575566	0.561451	0.0487096	1.2243	0.0371498
132	5-HT1A	SELFIES	Random	CNN	1.13795	0.056184	-0.0127273	0.0763508	0.611436	0.0464012	1.29808	0.127355
133	5-HT1A	SELFIES	Random	CNN	1.11211	0.0442314	0.0337034	0.0424145	0.60338	0.0371392	1.23874	0.0969669
134	5-HT1A	SELFIES	Random	CNN	1.11068	0.0341067	0.035903	0.0325656	0.594782	0.0417293	1.23478	0.0758363
135	5-HT1A	SELFIES	Random	CNN	1.12498	0.0101919	0.0102215	0.0288042	0.562549	0.047181	1.26568	0.0228142
136	5-HT1A	SELFIES	Random	CNN	1.16853	0.0596861	-0.067968	0.0842202	0.597162	0.042711	1.36902	0.137957
137	5-HT1A	SELFIES	Random	CNN	1.10615	0.0318696	0.0437186	0.0300754	0.603928	0.0486234	1.22459	0.0698176
138	5-HT1A	SELFIES	Random	CNN	1.11773	0.0325726	0.023754	0.0263793	0.587025	0.0310457	1.25038	0.0720403
139	5-HT1A	SELFIES	Random	CNN	1.14612	0.0368299	-0.0265468	0.0360909	0.533838	0.0368995	1.31494	0.0835313
140	5-HT1A	SELFIES	Random	CNN	1.10869	0.0416183	0.0388219	0.0545442	0.6378	0.0544405	1.23093	0.0924678
141	5-HT1A	SELFIES	Random	CNN	1.08372	0.029535	0.0818754	0.0331364	0.637453	0.0464326	1.17532	0.0646857
142	5-HT1A	SELFIES	Random	CNN	1.11013	0.030132	0.036686	0.031601	0.591982	0.0236221	1.2333	0.0669065
143	5-HT1A	SELFIES	Random	CNN	1.15586	0.0308032	-0.0450458	0.05095	0.516056	0.0310055	1.33696	0.0712603
144	5-HT1A	SELFIES	Random	CNN	1.48512	0.0553338	-0.725765	0.113674	0.441924	0.0521002	2.20863	0.164188
145	5-HT1A	SELFIES	Random	CNN	1.20766	0.0527695	-0.142355	0.0999309	0.605228	0.0388206	1.46122	0.12946
146	5-HT1A	SELFIES	Random	CNN	1.21723	0.0615766	-0.158298	0.08265	0.541183	0.0447	1.48543	0.147578
147	5-HT1A	SELFIES	Random	CNN	1.23605	0.0422783	-0.19585	0.0810299	0.460853	0.052026	1.5296	0.105135
148	5-HT1A	SELFIES	Random	CNN	1.49513	0.0488761	-0.74887	0.102778	0.333532	0.056735	2.23782	0.146309
149	5-HT1A	SELFIES	Random	CNN	1.24024	0.156521	-0.217356	0.307526	0.536957	0.1139	1.56269	0.409675
150	5-HT1A	SELFIES	Random	CNN	1.1497	0.0636841	-0.0333915	0.081172	0.57912	0.046689	1.32587	0.143062
151	5-HT1A	SELFIES	Random	CNN	1.22851	0.056751	-0.180626	0.0890217	0.501095	0.0262749	1.51246	0.141353
152	5-HT1A	SELFIES	Random	CNN	1.39181	0.142022	-0.520516	0.250681	0.427158	0.123523	1.9573	0.372703
153	5-HT1A	SELFIES	Random	CNN	1.15849	0.0527892	-0.0483323	0.0515962	0.543733	0.0374634	1.34488	0.118686
154	5-HT1A	SELFIES	Random	CNN	1.19369	0.0936934	-0.11723	0.154544	0.528033	0.0477188	1.43366	0.228161
155	5-HT1A	SELFIES	Random	CNN	1.2064	0.0871508	-0.140101	0.139514	0.513478	0.0479318	1.46301	0.207499
156	5-HT1A	SELFIES	Random	CNN	1.33742	0.171903	-0.412178	0.32011	0.530214	0.10128	1.81824	0.449076
157	5-HT1A	SELFIES	Random	CNN	1.15546	0.0460586	-0.043715	0.0575829	0.580123	0.0422603	1.33721	0.105231
158	5-HT1A	SELFIES	Random	CNN	1.25702	0.0866553	-0.236649	0.134666	0.518555	0.0145562	1.5876	0.217935
159	5-HT1A	SELFIES	Random	CNN	1.26752	0.0634816	-0.259178	0.126878	0.478895	0.0481091	1.61063	0.163695
160	5-HT1A	SELFIES	Random	CNN	1.44519	0.0501539	-0.634006	0.100403	0.454057	0.0434334	2.09108	0.145018
161	5-HT1A	SELFIES	Random	CNN	1.19866	0.0426405	-0.122705	0.0444904	0.540639	0.0315463	1.4386	0.099973
162	5-HT1A	SELFIES	Random	CNN	1.28486	0.0810273	-0.29256	0.1363	0.503285	0.0369865	1.65743	0.206337
163	5-HT1A	SELFIES	Random	CNN	1.22194	0.030358	-0.169378	0.0786332	0.484718	0.0277467	1.49406	0.0739371
164	5-HT1A	SELFIES	Random	CNN	1.31737	0.159046	-0.371072	0.302523	0.503554	0.113614	1.76076	0.413022
165	5-HT1A	SELFIES	Random	CNN	1.20265	0.0716475	-0.135273	0.138026	0.517555	0.0427152	1.4515	0.175556
166	5-HT1A	SELFIES	Random	CNN	1.19401	0.0441578	-0.11436	0.05303	0.529342	0.0268861	1.42762	0.104679
167	5-HT1A	SELFIES	Random	CNN	1.23196	0.0622138	-0.190258	0.125287	0.510611	0.0198254	1.52158	0.153949
168	5-HT1A	SELFIES	Random	CNN	1.34898	0.157773	-0.436427	0.305845	0.519214	0.0737503	1.84463	0.418957
169	5-HT1A	SELFIES	Random	CNN	1.29493	0.137001	-0.321684	0.265948	0.506434	0.0315345	1.69561	0.360737
170	5-HT1A	SELFIES	Random	CNN	1.25221	0.0352755	-0.226235	0.0557299	0.490786	0.0185176	1.56928	0.0893266
171	5-HT1A	SELFIES	Random	CNN	1.276	0.0507147	-0.273756	0.0869752	0.461598	0.0200353	1.63075	0.130184
172	5-HT1A	SELFIES	Random	CNN	1.47395	0.051706	-0.699607	0.103407	0.44801	0.0524698	2.17521	0.15228
173	5-HT1A	SELFIES	Random	CNN	1.22533	0.0340401	-0.177756	0.109573	0.503041	0.0365855	1.5026	0.0834687
174	5-HT1A	SELFIES	Random	CNN	1.30062	0.0433899	-0.325151	0.103244	0.481161	0.0111418	1.69351	0.112559
175	5-HT1A	SELFIES	Random	CNN	1.28755	0.0293899	-0.295862	0.0350257	0.467209	0.0199717	1.65864	0.0755167
176	5-HT1A	SELFIES	Random	CNN	1.40269	0.0475709	-0.539722	0.0993065	0.428934	0.0499211	1.9698	0.133986
177	5-HT1A	SELFIES	Random	CNN	1.19427	0.0595894	-0.117015	0.105494	0.514055	0.030562	1.42982	0.145294
178	5-HT1A	SELFIES	Random	CNN	1.24002	0.0793332	-0.202154	0.108471	0.48358	0.0426098	1.54395	0.189072
179	5-HT1A	SELFIES	Random	CNN	1.32626	0.0391297	-0.378178	0.108247	0.471152	0.0401881	1.7605	0.105814
180	5-HT1A	SELFIES	Random	CNN	1.48844	0.05114	-0.733401	0.107249	0.422458	0.0679151	2.21807	0.152326
181	5-HT1A	SELFIES	Random	CNN	1.2113	0.0565839	-0.146618	0.0689111	0.569437	0.038935	1.47046	0.134616
182	5-HT1A	SELFIES	Random	CNN	1.21167	0.0794278	-0.14992	0.131096	0.535	0.0466948	1.47446	0.197564
183	5-HT1A	SELFIES	Random	CNN	1.16923	0.0296268	-0.0683388	0.0216344	0.519502	0.049365	1.36798	0.0682322
184	5-HT1A	SELFIES	Random	CNN	1.56765	0.0631299	-0.923154	0.137263	0.398859	0.0310678	2.46152	0.198146
185	5-HT1A	SELFIES	Random	CNN	1.25041	0.11718	-0.228031	0.209792	0.512752	0.0318046	1.57725	0.302987
186	5-HT1A	SELFIES	Random	CNN	1.23464	0.0277802	-0.19172	0.0372346	0.481647	0.0364403	1.52511	0.0686681
187	5-HT1A	SELFIES	Random	CNN	1.20425	0.0572686	-0.136128	0.105117	0.468212	0.0558462	1.45349	0.139002
188	5-HT1A	SELFIES	Random	CNN	1.50434	0.0598777	-0.770154	0.115148	0.397797	0.0393766	2.26661	0.180198
189	5-HT1A	SELFIES	Random	CNN	1.35861	0.0755595	-0.445719	0.139772	0.46861	0.0413963	1.85153	0.202807
190	5-HT1A	SELFIES	Random	CNN	1.32875	0.0512066	-0.382987	0.110721	0.457313	0.033615	1.7682	0.133961
191	5-HT1A	SELFIES	Random	CNN	1.24811	0.07334	-0.226226	0.17536	0.507884	0.0786733	1.56315	0.180594
192	5-HT1A	SELFIES	Random	CNN	1.45829	0.0601228	-0.665154	0.13374	0.509622	0.0386131	2.13021	0.176903
193	5-HT1A	SELFIES	Random	CNN	1.35239	0.0938324	-0.43468	0.175608	0.538537	0.0512167	1.83777	0.248435
194	5-HT1A	SELFIES	Random	CNN	1.28324	0.058942	-0.288031	0.0919638	0.509456	0.0252764	1.65018	0.152361
195	5-HT1A	SELFIES	Random	CNN	1.21016	0.0636541	-0.145836	0.0982234	0.485725	0.0231532	1.46853	0.153172
196	5-HT1A	SELFIES	Random	CNN	1.48854	0.0518508	-0.733253	0.10196	0.428134	0.0463082	2.21843	0.154368
197	5-HT1A	SELFIES	Random	CNN	1.3547	0.0676876	-0.436642	0.124193	0.473682	0.0377247	1.83978	0.184788
198	5-HT1A	SELFIES	Random	CNN	1.32439	0.0443987	-0.371057	0.0607158	0.487599	0.048229	1.75598	0.117863
199	5-HT1A	SELFIES	Random	CNN	1.2657	0.0479195	-0.255085	0.105236	0.467654	0.0574552	1.6043	0.123215
200	5-HT1A	SELFIES	Random	CNN	1.42328	0.0917479	-0.586422	0.173699	0.530739	0.0387436	2.03414	0.261839
201	5-HT1A	SELFIES	Random	CNN	1.31344	0.0441156	-0.349291	0.0746629	0.52139	0.0426577	1.72708	0.116621
202	5-HT1A	SELFIES	Random	CNN	1.32547	0.0774983	-0.377406	0.154123	0.491725	0.0225311	1.76289	0.207333
203	5-HT1A	SELFIES	Random	CNN	1.18199	0.062261	-0.0947007	0.110779	0.518636	0.0921525	1.40098	0.151481
204	5-HT1A	SELFIES	Random	CNN	1.45826	0.0636031	-0.663973	0.124533	0.467135	0.0310881	2.13056	0.185585
205	5-HT1A	SELFIES	Random	CNN	1.39568	0.116454	-0.528258	0.219925	0.493382	0.048127	1.96149	0.320813
206	5-HT1A	SELFIES	Random	CNN	1.36019	0.0835947	-0.448882	0.152556	0.494561	0.0315059	1.85712	0.226906
207	5-HT1A	SELFIES	Random	CNN	1.26728	0.0578537	-0.258154	0.115555	0.466233	0.0325331	1.60935	0.149339
208	5-HT1A	SELFIES	Random	CNN	1.54388	0.0647074	-0.866925	0.155745	0.46568	0.0545276	2.38776	0.199934
209	5-HT1A	SELFIES	Random	CNN	1.41333	0.051763	-0.562092	0.0874844	0.491829	0.0437659	2.00018	0.145813
210	5-HT1A	SELFIES	Random	CNN	1.37723	0.0461898	-0.483162	0.0745778	0.475444	0.0425364	1.8989	0.12863
211	5-HT1A	SELFIES	Random	CNN	1.22826	0.0671985	-0.18622	0.157242	0.500017	0.0479104	1.51314	0.16779
212	5-HT1A	SELFIES	Random	CNN	1.45297	0.0731504	-0.652872	0.1449	0.476618	0.0694979	2.11646	0.210806
213	5-HT1A	SELFIES	Random	CNN	1.42639	0.080993	-0.594933	0.173093	0.511197	0.0264333	2.04114	0.233154
214	5-HT1A	SELFIES	Random	CNN	1.3988	0.0977667	-0.533539	0.189646	0.49889	0.0543717	1.96619	0.275218
215	5-HT1A	SELFIES	Random	CNN	1.26077	0.0729374	-0.254169	0.204232	0.554757	0.0586166	1.59487	0.186168
216	5-HT1A	SELFIES	Random	CNN	1.29239	0.0290129	-0.306005	0.0463348	0.488908	0.044707	1.6711	0.0751596
217	5-HT1A	SELFIES	Random	CNN	1.14682	0.0446433	-0.027568	0.0431624	0.539809	0.0359381	1.31719	0.101209
218	5-HT1A	SELFIES	Random	CNN	1.15794	0.0325031	-0.0482871	0.0422306	0.523522	0.0340216	1.34188	0.074922
219	5-HT1A	SELFIES	Random	CNN	1.15382	0.0435969	-0.0415678	0.0688421	0.523478	0.0596457	1.33321	0.101194
220	5-HT1A	SELFIES	Random	CNN	1.31968	0.0271294	-0.361373	0.0316905	0.470908	0.079299	1.74229	0.0713372
221	5-HT1A	SELFIES	Random	CNN	1.1342	0.0461946	-0.0059767	0.062649	0.562115	0.022844	1.28855	0.10548
222	5-HT1A	SELFIES	Random	CNN	1.12393	0.0252907	0.0126492	0.0222639	0.561624	0.0232715	1.26386	0.0565625
223	5-HT1A	SELFIES	Random	CNN	1.17701	0.0574655	-0.0839906	0.0864654	0.518662	0.0267817	1.38865	0.136601
224	5-HT1A	SELFIES	Random	CNN	1.26555	0.0676295	-0.25773	0.149741	0.480699	0.107772	1.6062	0.169918
225	5-HT1A	SELFIES	Random	CNN	1.14116	0.0390478	-0.0179402	0.0459193	0.551014	0.0268631	1.30378	0.0893073
226	5-HT1A	SELFIES	Random	CNN	1.16382	0.0512713	-0.0596971	0.0770075	0.536895	0.0319634	1.3571	0.119532
227	5-HT1A	SELFIES	Random	CNN	1.16751	0.0207341	-0.0661264	0.0409097	0.483625	0.0224139	1.36351	0.0484809
228	5-HT1A	SELFIES	Random	CNN	1.22289	0.0864034	-0.169796	0.12369	0.549443	0.0813615	1.50293	0.20918
229	5-HT1A	SELFIES	Random	CNN	1.15042	0.0826637	-0.0381964	0.140801	0.585165	0.0456671	1.33029	0.1951
230	5-HT1A	SELFIES	Random	CNN	1.14588	0.0469021	-0.0264523	0.0585444	0.578071	0.0276083	1.31525	0.105913
231	5-HT1A	SELFIES	Random	CNN	1.12791	0.0459004	0.00476881	0.067211	0.565191	0.030012	1.27429	0.10332
232	5-HT1A	SELFIES	Random	CNN	1.13831	0.0486725	-0.013343	0.0674581	0.603385	0.0403662	1.29811	0.110883
233	5-HT1A	SELFIES	Random	CNN	1.09229	0.0431966	0.0675056	0.0469515	0.61313	0.0492224	1.19496	0.0936702
234	5-HT1A	SELFIES	Random	CNN	1.10453	0.0279527	0.0461741	0.0346378	0.598131	0.0266826	1.22077	0.0617182
235	5-HT1A	SELFIES	Random	CNN	1.10655	0.0151031	0.0425504	0.0253659	0.589345	0.0258316	1.22468	0.0332064
236	5-HT1A	SELFIES	Random	CNN	1.13085	0.0439589	0.0002343	0.0547234	0.607918	0.0368988	1.28076	0.0983909
237	5-HT1A	SELFIES	Random	CNN	1.10184	0.0232406	0.0500891	0.0471676	0.621626	0.0298457	1.2146	0.0515633
238	5-HT1A	SELFIES	Random	CNN	1.11	0.0139549	0.036449	0.0286454	0.599089	0.0298375	1.2323	0.0308676
239	5-HT1A	SELFIES	Random	CNN	1.13363	0.0274239	-0.004885	0.0384073	0.584341	0.0199622	1.28588	0.0619003
240	5-HT1A	SELFIES	Random	CNN	1.19686	0.0622727	-0.121856	0.10877	0.581979	0.03671	1.43636	0.151936
241	5-HT1A	SELFIES	Random	CNN	1.12459	0.0222786	0.0109918	0.0351886	0.589005	0.040449	1.2652	0.0501245
242	5-HT1A	SELFIES	Random	CNN	1.13847	0.04869	-0.0131342	0.0581176	0.583929	0.0441636	1.29849	0.109828
243	5-HT1A	SELFIES	Random	CNN	1.13508	0.0353774	-0.006512	0.0211147	0.539558	0.0370849	1.28965	0.0790351
244	5-HT1A	SELFIES	Random	CNN	1.12484	0.0477236	0.00961512	0.0777319	0.631281	0.0373949	1.26755	0.108959
245	5-HT1A	SELFIES	Random	CNN	1.0902	0.0536907	0.0711825	0.0590239	0.619803	0.0531876	1.19142	0.115123
246	5-HT1A	SELFIES	Random	CNN	1.10399	0.0370158	0.0473916	0.0396263	0.607482	0.0303382	1.22017	0.0813146
247	5-HT1A	SELFIES	Random	CNN	1.11571	0.0208629	0.0269193	0.0204985	0.568103	0.0414839	1.24524	0.0466223
248	5-HT1A	SELFIES	Random	CNN	1.13265	0.0312092	-0.0024176	0.0206015	0.617484	0.0406991	1.28387	0.0693797
249	5-HT1A	SELFIES	Random	CNN	1.10894	0.0271083	0.0383255	0.0393059	0.611048	0.0274049	1.23048	0.0606077
250	5-HT1A	SELFIES	Random	CNN	1.1331	0.0294692	-0.0042184	0.0467613	0.580938	0.0290121	1.28478	0.0667719
251	5-HT1A	SELFIES	Random	CNN	1.14501	0.0343729	-0.0250855	0.0461128	0.556631	0.0415208	1.31222	0.0782366
252	5-HT1A	SELFIES	Random	CNN	1.35726	0.0764022	-0.442026	0.137181	0.480791	0.0382128	1.848	0.206775
253	5-HT1A	SELFIES	Random	CNN	1.2883	0.0840536	-0.299062	0.136262	0.488814	0.0276147	1.66678	0.217315
254	5-HT1A	SELFIES	Random	CNN	1.21733	0.0695599	-0.158442	0.0939837	0.512768	0.0386802	1.48672	0.170925
255	5-HT1A	SELFIES	Random	CNN	1.25975	0.0393094	-0.240896	0.0589245	0.443612	0.032033	1.58852	0.0986301
256	5-HT1A	SELFIES	Random	CNN	1.53793	0.0485992	-0.850281	0.103728	0.393109	0.0735539	2.36761	0.149351
257	5-HT1A	SELFIES	Random	CNN	1.26643	0.114519	-0.261094	0.218065	0.546796	0.0231002	1.61696	0.297507
258	5-HT1A	SELFIES	Random	CNN	1.18991	0.0571541	-0.106889	0.0750864	0.560245	0.0489597	1.41916	0.13356
259	5-HT1A	SELFIES	Random	CNN	1.26924	0.0322927	-0.260753	0.0716937	0.488669	0.051064	1.61202	0.0823206
260	5-HT1A	SELFIES	Random	CNN	1.28681	0.0976626	-0.299863	0.187835	0.541912	0.0488387	1.66543	0.256875
261	5-HT1A	SELFIES	Random	CNN	1.15297	0.0578593	-0.039614	0.0780968	0.576401	0.0597677	1.33269	0.134434
262	5-HT1A	SELFIES	Random	CNN	1.22666	0.0642573	-0.18458	0.169853	0.529091	0.0644135	1.50883	0.158325
263	5-HT1A	SELFIES	Random	CNN	1.25757	0.0850499	-0.23826	0.137037	0.490958	0.0464292	1.58873	0.211077
264	5-HT1A	SELFIES	Random	CNN	1.45515	0.165703	-0.664586	0.304805	0.441564	0.0928163	2.14493	0.446661
265	5-HT1A	SELFIES	Random	CNN	1.20436	0.0596511	-0.133722	0.0758141	0.537177	0.051259	1.45405	0.143192
266	5-HT1A	SELFIES	Random	CNN	1.20644	0.0996881	-0.140965	0.157853	0.547476	0.0662191	1.46545	0.243404
267	5-HT1A	SELFIES	Random	CNN	1.23003	0.0505684	-0.186412	0.114224	0.509514	0.0296771	1.51554	0.126435
268	5-HT1A	SELFIES	Random	CNN	1.54934	0.0535437	-0.878451	0.120985	0.444433	0.0424831	2.40333	0.165803
269	5-HT1A	SELFIES	Random	CNN	1.1798	0.0598549	-0.0876271	0.0699816	0.576852	0.0381387	1.39551	0.14042
270	5-HT1A	SELFIES	Random	CNN	1.23261	0.0901045	-0.191135	0.151632	0.530619	0.0373518	1.52745	0.220688
271	5-HT1A	SELFIES	Random	CNN	1.26785	0.0292462	-0.256694	0.0405553	0.481631	0.0176493	1.60829	0.0743377
272	5-HT1A	SELFIES	Random	CNN	1.45638	0.0509997	-0.659852	0.108954	0.402628	0.058259	2.12364	0.149027
273	5-HT1A	SELFIES	Random	CNN	1.11992	0.060966	0.0195903	0.0740978	0.620997	0.0396206	1.25794	0.134759
274	5-HT1A	SELFIES	Random	CNN	1.1967	0.056084	-0.12099	0.0915497	0.584594	0.0277291	1.43524	0.134182
275	5-HT1A	SELFIES	Random	CNN	1.24707	0.0580623	-0.216071	0.0830898	0.531895	0.0253374	1.55855	0.146513
276	5-HT1A	SELFIES	Random	CNN	1.56993	0.0624164	-0.929118	0.141341	0.451203	0.0380202	2.46858	0.196358
277	5-HT1A	SELFIES	Random	CNN	1.12048	0.0490212	0.0176396	0.0727437	0.606073	0.0405261	1.25788	0.113
278	5-HT1A	SELFIES	Random	CNN	1.20236	0.116095	-0.133373	0.17816	0.562235	0.0676824	1.45915	0.279651
279	5-HT1A	SELFIES	Random	CNN	1.24869	0.0575178	-0.21944	0.0856017	0.525533	0.0334334	1.56254	0.144756
280	5-HT1A	SELFIES	Random	CNN	1.52199	0.0511228	-0.812817	0.116654	0.605391	0.0298584	2.31907	0.155689
281	5-HT1A	SELFIES	Random	CNN	1.13556	0.0645823	-0.0077086	0.0764262	0.600764	0.0253004	1.29367	0.145521
282	5-HT1A	SELFIES	Random	CNN	1.18516	0.0873561	-0.0999838	0.131656	0.553043	0.0458242	1.41225	0.204298
283	5-HT1A	SELFIES	Random	CNN	1.21633	0.0715162	-0.158776	0.119548	0.526304	0.0399927	1.48458	0.179755
284	5-HT1A	SELFIES	Random	CNN	1.21125	0.175453	-0.168556	0.357364	0.575928	0.0986456	1.49791	0.466117
285	5-HT1A	SELFIES	Random	CNN	1.13522	0.0711105	-0.0078528	0.0934503	0.592244	0.0380775	1.29378	0.159902
286	5-HT1A	SELFIES	Random	CNN	1.19854	0.068292	-0.124172	0.103481	0.568663	0.0167187	1.44116	0.162031
287	5-HT1A	SELFIES	Random	CNN	1.33064	0.0693505	-0.384646	0.108969	0.509687	0.0198245	1.77541	0.185646
288	5-HT1A	SELFIES	Random	CNN	1.56312	0.058653	-0.912404	0.135113	0.371109	0.029655	2.44679	0.183952
289	5-HT1A	SELFIES	Random	CNN	1.36562	0.0459914	-0.459681	0.0957044	0.434291	0.0107841	1.86703	0.124139
290	5-HT1A	SELFIES	Random	CNN	1.2783	0.0241542	-0.278028	0.0494288	0.442377	0.021583	1.63463	0.061922
291	5-HT1A	SELFIES	Random	CNN	1.24562	0.0529459	-0.214669	0.0975549	0.438211	0.0392976	1.55438	0.133513
292	5-HT1A	SELFIES	Random	CNN	1.58758	0.0654579	-0.971957	0.137433	0.447449	0.0490281	2.5247	0.207505
293	5-HT1A	SELFIES	Random	CNN	1.27114	0.0356463	-0.26427	0.0704492	0.481283	0.0338037	1.61708	0.0908679
294	5-HT1A	SELFIES	Random	CNN	1.27372	0.0552035	-0.270203	0.102468	0.460884	0.0408295	1.62542	0.141877
295	5-HT1A	SELFIES	Random	CNN	1.25058	0.0757873	-0.223365	0.11379	0.474656	0.0428333	1.5697	0.187144
296	5-HT1A	SELFIES	Random	CNN	1.50128	0.100645	-0.767092	0.216244	0.459471	0.0632287	2.26396	0.305103
297	5-HT1A	SELFIES	Random	CNN	1.31132	0.077183	-0.347014	0.140094	0.459688	0.0492708	1.72552	0.205357
298	5-HT1A	SELFIES	Random	CNN	1.29601	0.0463433	-0.317788	0.128654	0.478735	0.0509128	1.68179	0.117247
299	5-HT1A	SELFIES	Random	CNN	1.23558	0.0872149	-0.197698	0.156577	0.519863	0.0462584	1.53427	0.218299
300	5-HT1A	SELFIES	Random	CNN	1.5738	0.0641052	-0.938271	0.139161	0.478042	0.0348424	2.48096	0.201896
301	5-HT1A	SELFIES	Random	CNN	1.35035	0.076839	-0.431951	0.173744	0.481613	0.0231961	1.82934	0.208141
302	5-HT1A	SELFIES	Random	CNN	1.26542	0.0397213	-0.252846	0.0733812	0.500894	0.0505365	1.60288	0.102614
303	5-HT1A	SELFIES	Random	CNN	1.23062	0.048532	-0.186981	0.10718	0.487714	0.0453664	1.51678	0.12197
304	5-HT1A	SELFIES	Random	CNN	1.56432	0.0709304	-0.914935	0.147015	0.48972	0.0313984	2.45214	0.22137
305	5-HT1A	SELFIES	Random	CNN	1.29403	0.0999147	-0.31326	0.176842	0.54266	0.0526852	1.68449	0.262049
306	5-HT1A	SELFIES	Random	CNN	1.30029	0.0634352	-0.32271	0.104164	0.505533	0.033632	1.69479	0.167075
307	5-HT1A	SELFIES	Random	CNN	1.19404	0.0525973	-0.115789	0.0842344	0.508375	0.0660955	1.42849	0.12554
308	5-HT1A	SELFIES	Random	CNN	1.46469	0.115934	-0.684103	0.245244	0.457244	0.0472034	2.15875	0.342518
309	5-HT1A	SELFIES	Random	CNN	1.33725	0.071863	-0.399478	0.126393	0.478786	0.0344554	1.7934	0.191558
310	5-HT1A	SELFIES	Random	CNN	1.31791	0.0665683	-0.362658	0.1479	0.521522	0.0446555	1.74133	0.173602
311	5-HT1A	SELFIES	Random	CNN	1.25838	0.0720863	-0.244096	0.159401	0.49318	0.0199891	1.58873	0.184295
312	5-HT1A	SELFIES	Random	CNN	1.53428	0.057063	-0.842529	0.129164	0.54156	0.0345166	2.35728	0.174602
313	5-HT1A	SELFIES	Random	CNN	1.32011	0.0931394	-0.36622	0.172525	0.522696	0.0481716	1.75138	0.251978
314	5-HT1A	SELFIES	Random	CNN	1.28486	0.0648435	-0.290554	0.0920319	0.5125	0.06263	1.65507	0.166291
315	5-HT1A	SELFIES	Random	CNN	1.24218	0.0777656	-0.210536	0.141807	0.502378	0.0516946	1.54906	0.190454
316	5-HT1A	SELFIES	Random	CNN	1.58211	0.0648727	-0.959948	0.15547	0.500663	0.052128	2.50729	0.205879
317	5-HT1A	SELFIES	Random	CNN	1.417	0.0922135	-0.574942	0.197483	0.490167	0.0692497	2.01638	0.267292
318	5-HT1A	SELFIES	Random	CNN	1.40791	0.0730363	-0.549797	0.116193	0.494652	0.0240318	1.98755	0.201558
319	5-HT1A	SELFIES	Random	CNN	1.23435	0.0780362	-0.190909	0.102933	0.525689	0.0415322	1.5297	0.18532
320	5-HT1A	SELFIES	Random	CNN	1.38934	0.124353	-0.521466	0.280859	0.505361	0.0437635	1.94572	0.360493
321	5-HT1A	SELFIES	Random	CNN	1.29161	0.0514143	-0.308196	0.123421	0.510208	0.0349214	1.6709	0.130654
322	5-HT1A	SELFIES	Random	CNN	1.35341	0.0148908	-0.433452	0.0680658	0.488025	0.0335788	1.83193	0.0402574
323	5-HT1A	SELFIES	Random	CNN	1.32471	0.0902593	-0.375932	0.17034	0.530532	0.0455932	1.76301	0.239677
324	5-HT1A	SELFIES	Random	CNN	1.23759	0.0507234	-0.198454	0.0853403	0.575921	0.0231691	1.5342	0.125971
325	5-HT1A	SELFIES	Random	CNN	1.16855	0.037122	-0.0695301	0.080036	0.55975	0.0222181	1.36688	0.0870202
326	5-HT1A	SELFIES	Random	CNN	1.14359	0.0260966	-0.0225827	0.0372252	0.528738	0.0357729	1.30847	0.0597051
327	5-HT1A	SELFIES	Random	CNN	1.16207	0.0550385	-0.0561345	0.0770247	0.525686	0.030027	1.35344	0.12715
328	5-HT1A	SELFIES	Random	CNN	1.24556	0.0754099	-0.214982	0.13058	0.562745	0.0497979	1.55711	0.190244
329	5-HT1A	SELFIES	Random	CNN	1.13883	0.0495157	-0.013427	0.0537387	0.563405	0.0406574	1.29938	0.110306
330	5-HT1A	SELFIES	Random	CNN	1.12471	0.0346577	0.0117223	0.0228821	0.578492	0.0351749	1.26617	0.0769881
331	5-HT1A	SELFIES	Random	CNN	1.16928	0.0331918	-0.0697361	0.0590977	0.566689	0.0155445	1.36831	0.0778773
332	5-HT1A	SELFIES	Random	CNN	1.24525	0.0849991	-0.21516	0.146321	0.545023	0.0872488	1.55788	0.211482
333	5-HT1A	SELFIES	Random	CNN	1.13235	0.0457035	-0.0018682	0.0461228	0.584931	0.0465898	1.28431	0.10216
334	5-HT1A	SELFIES	Random	CNN	1.12869	0.054125	0.00391069	0.0702107	0.579166	0.0370674	1.27686	0.120571
335	5-HT1A	SELFIES	Random	CNN	1.14189	0.0257376	-0.0190914	0.0205745	0.556944	0.0283232	1.30457	0.0582793
336	5-HT1A	SELFIES	Random	CNN	1.15021	0.02729	-0.0345651	0.0415141	0.612008	0.0297544	1.32374	0.0628432
337	5-HT1A	SELFIES	Random	CNN	1.09221	0.0342809	0.066684	0.0539258	0.62716	0.0382279	1.19411	0.0753431
338	5-HT1A	SELFIES	Random	CNN	1.12052	0.0313089	0.018761	0.02821	0.602789	0.0365038	1.25653	0.0696842
339	5-HT1A	SELFIES	Random	CNN	1.15922	0.0404159	-0.0518829	0.0736419	0.60487	0.0198676	1.34542	0.0946551
340	5-HT1A	SELFIES	Random	CNN	1.18261	0.079691	-0.0950039	0.122345	0.601177	0.0536131	1.40492	0.188275
341	5-HT1A	SELFIES	Random	CNN	1.08593	0.0276457	0.0778238	0.0380919	0.628689	0.0453238	1.18002	0.0600782
342	5-HT1A	SELFIES	Random	CNN	1.09119	0.0468752	0.068798	0.0602885	0.619116	0.0419065	1.19289	0.101554
343	5-HT1A	SELFIES	Random	CNN	1.11095	0.0295044	0.0352918	0.0295078	0.604067	0.0349276	1.23509	0.0657312
344	5-HT1A	SELFIES	Random	CNN	1.14272	0.0479529	-0.0216644	0.0731006	0.642781	0.0498184	1.3081	0.110354
345	5-HT1A	SELFIES	Random	CNN	1.0796	0.0399905	0.0890095	0.0431054	0.659523	0.0390057	1.16713	0.0866705
346	5-HT1A	SELFIES	Random	CNN	1.10621	0.0198964	0.0419241	0.0570764	0.635935	0.0270238	1.22411	0.0438139
347	5-HT1A	SELFIES	Random	CNN	1.14256	0.0294079	-0.0214533	0.0558565	0.618064	0.0288423	1.30631	0.0678286
348	5-HT1A	SELFIES	Random	CNN	1.14059	0.0375344	-0.0167149	0.0385021	0.611687	0.0481292	1.30235	0.0846306
349	5-HT1A	SELFIES	Random	CNN	1.11985	0.0483466	0.0198976	0.0545706	0.604334	0.0395071	1.25641	0.106671
350	5-HT1A	SELFIES	Random	CNN	1.11972	0.0268119	0.0191617	0.0476407	0.604865	0.0300792	1.2545	0.0601167
351	5-HT1A	SELFIES	Random	CNN	1.13222	0.0321475	-0.0022914	0.0414443	0.555699	0.0201983	1.28295	0.0734748
352	5-HT1A	SELFIES	Random	CNN	1.13497	0.0333468	-0.0071738	0.0445883	0.644385	0.0399367	1.28926	0.0756378
353	5-HT1A	SELFIES	Random	CNN	1.08437	0.0301216	0.0808965	0.0304492	0.650395	0.0468513	1.17676	0.0652916
354	5-HT1A	SELFIES	Random	CNN	1.10882	0.042093	0.038729	0.0522869	0.623362	0.0379403	1.23126	0.0939296
355	5-HT1A	SELFIES	Random	CNN	1.13943	0.0502793	-0.0155893	0.0716272	0.58915	0.0369756	1.30084	0.114724
356	5-HT1A	SELFIES	Random	CNN	1.13302	0.0424011	-0.0036496	0.0536193	0.625943	0.0307392	1.28553	0.0960992
357	5-HT1A	SELFIES	Random	CNN	1.10579	0.0187476	0.0436144	0.0361513	0.63485	0.0306463	1.22311	0.0414518
358	5-HT1A	SELFIES	Random	CNN	1.11315	0.0273625	0.0310382	0.0391865	0.624286	0.0271514	1.23985	0.0611557
359	5-HT1A	SELFIES	Random	CNN	1.17281	0.0447752	-0.0762602	0.0711578	0.581026	0.0259312	1.37749	0.105683
360	5-HT1A	SELFIES	Random	CNN	1.41586	0.0881771	-0.567465	0.140451	0.484055	0.0756165	2.01244	0.24052
361	5-HT1A	SELFIES	Random	CNN	1.23753	0.0363896	-0.199415	0.0857177	0.522462	0.00851627	1.53282	0.0907614
362	5-HT1A	SELFIES	Random	CNN	1.25404	0.0712319	-0.229271	0.0968926	0.499218	0.0560714	1.57768	0.173678
363	5-HT1A	SELFIES	Random	CNN	1.28406	0.0168707	-0.290227	0.0600981	0.465196	0.0410395	1.64909	0.0430753
364	5-HT1A	SELFIES	Random	CNN	1.53783	0.052323	-0.850321	0.113673	0.401918	0.0524794	2.36767	0.160998
365	5-HT1A	SELFIES	Random	CNN	1.22076	0.0357593	-0.168479	0.102894	0.622816	0.0399052	1.49153	0.0870112
366	5-HT1A	SELFIES	Random	CNN	1.19964	0.0655987	-0.125704	0.0956136	0.589049	0.0403952	1.44344	0.155215
367	5-HT1A	SELFIES	Random	CNN	1.20787	0.0657056	-0.141279	0.0960697	0.537588	0.0647609	1.46327	0.158928
368	5-HT1A	SELFIES	Random	CNN	1.44369	0.0485861	-0.631066	0.105175	0.424626	0.0461995	2.08659	0.140772
369	5-HT1A	SELFIES	Random	CNN	1.19474	0.114646	-0.123348	0.210564	0.601996	0.0413088	1.44054	0.285013
370	5-HT1A	SELFIES	Random	CNN	1.19159	0.0980209	-0.112292	0.148907	0.604911	0.046936	1.42948	0.234194
371	5-HT1A	SELFIES	Random	CNN	1.2413	0.058599	-0.204934	0.0849735	0.503445	0.0300493	1.54427	0.143921
372	5-HT1A	SELFIES	Random	CNN	1.41038	0.093474	-0.563565	0.208642	0.485525	0.0753812	1.99791	0.255015
373	5-HT1A	SELFIES	Random	CNN	1.16382	0.0246657	-0.0593315	0.0422542	0.604702	0.0268053	1.35508	0.0574411
374	5-HT1A	SELFIES	Random	CNN	1.2064	0.101346	-0.140109	0.153669	0.568321	0.0699815	1.46567	0.241909
375	5-HT1A	SELFIES	Random	CNN	1.23599	0.0716743	-0.19615	0.121566	0.528048	0.0447733	1.53281	0.178245
376	5-HT1A	SELFIES	Random	CNN	1.52826	0.0506223	-0.82752	0.112805	0.457386	0.0405083	2.33815	0.154976
377	5-HT1A	SELFIES	Random	CNN	1.13524	0.0600036	-0.0069748	0.0672211	0.630181	0.0229418	1.29238	0.133937
378	5-HT1A	SELFIES	Random	CNN	1.15062	0.0860259	-0.0374017	0.133261	0.619583	0.0259191	1.33133	0.198169
379	5-HT1A	SELFIES	Random	CNN	1.25231	0.0758123	-0.228584	0.132357	0.526444	0.0387759	1.57402	0.19288
380	5-HT1A	SELFIES	Random	CNN	1.14161	0.0650621	-0.0209102	0.103954	0.667463	0.0397382	1.3075	0.14995
381	5-HT1A	SELFIES	Random	CNN	1.11376	0.0645057	0.0296092	0.0883054	0.612579	0.034727	1.24461	0.141894
382	5-HT1A	SELFIES	Random	CNN	1.19566	0.0329927	-0.118205	0.0548396	0.598707	0.0133099	1.43069	0.0796734
383	5-HT1A	SELFIES	Random	CNN	1.20758	0.0344083	-0.141233	0.0675443	0.545349	0.0278854	1.45944	0.0835035
384	5-HT1A	SELFIES	Random	CNN	1.3586	0.137727	-0.461705	0.303958	0.538164	0.0803824	1.86477	0.368054
385	5-HT1A	SELFIES	Random	CNN	1.24475	0.095386	-0.214312	0.159431	0.541085	0.0244659	1.55851	0.245581
386	5-HT1A	SELFIES	Random	CNN	1.24173	0.0825769	-0.206177	0.121645	0.552711	0.035469	1.54872	0.200579
387	5-HT1A	SELFIES	Random	CNN	1.26331	0.0478981	-0.248819	0.0840347	0.525369	0.00680988	1.59824	0.120489
388	5-HT1A	SELFIES	Random	CNN	1.46177	0.0436198	-0.671783	0.0947533	0.437747	0.0504861	2.13868	0.127988
389	5-HT1A	SELFIES	Random	CNN	1.133	0.0598032	-0.0030337	0.0672098	0.590961	0.0259405	1.28726	0.131117
390	5-HT1A	SELFIES	Random	CNN	1.16322	0.0592648	-0.0574896	0.0715225	0.568847	0.0202643	1.3566	0.137201
391	5-HT1A	SELFIES	Random	CNN	1.26445	0.0519517	-0.255842	0.14595	0.513194	0.0122514	1.60155	0.132306
392	5-HT1A	SELFIES	Random	CNN	1.26375	0.175266	-0.270817	0.369737	0.585054	0.116619	1.62779	0.481044
393	5-HT1A	SELFIES	Random	CNN	1.15837	0.0814742	-0.0492894	0.10625	0.58866	0.033271	1.34846	0.182965
394	5-HT1A	SELFIES	Random	CNN	1.21117	0.0520405	-0.147432	0.0769345	0.559176	0.0214577	1.46964	0.12634
395	5-HT1A	SELFIES	Random	CNN	1.25096	0.0644463	-0.225153	0.10748	0.550682	0.0430905	1.56905	0.161474
396	5-HT1A	SELFIES	Random	CNN	1.55524	0.0509737	-0.892578	0.115934	0.389079	0.0452048	2.42136	0.159168
397	5-HT1A	SELFIES	Random	CNN	1.27592	0.0554669	-0.272194	0.0680896	0.516638	0.0501312	1.63105	0.140302
398	5-HT1A	SELFIES	Random	CNN	1.26114	0.0666724	-0.246219	0.124538	0.483096	0.0480005	1.59492	0.173042
399	5-HT1A	SELFIES	Random	CNN	1.24627	0.0507698	-0.216358	0.0984789	0.45293	0.0482103	1.55576	0.127257
400	5-HT1A	SELFIES	Random	CNN	1.5347	0.0496382	-0.843327	0.117471	0.443919	0.0341154	2.35778	0.152486
401	5-HT1A	SELFIES	Random	CNN	1.25779	0.0599878	-0.239502	0.115244	0.505361	0.03997	1.58562	0.153127
402	5-HT1A	SELFIES	Random	CNN	1.24444	0.0645395	-0.210627	0.0883612	0.499223	0.0264122	1.55279	0.158568
403	5-HT1A	SELFIES	Random	CNN	1.20162	0.0537942	-0.13004	0.0886407	0.523764	0.0522439	1.44678	0.130058
404	5-HT1A	SELFIES	Random	CNN	1.51498	0.134125	-0.810646	0.309681	0.499882	0.0814432	2.31316	0.385332
405	5-HT1A	SELFIES	Random	CNN	1.27823	0.0566621	-0.279303	0.106253	0.564592	0.0278274	1.63707	0.145568
406	5-HT1A	SELFIES	Random	CNN	1.28303	0.0883918	-0.288607	0.14005	0.558627	0.0392688	1.65399	0.22287
407	5-HT1A	SELFIES	Random	CNN	1.20541	0.0596664	-0.135216	0.0682939	0.511872	0.060787	1.45657	0.139941
408	5-HT1A	SELFIES	Random	CNN	1.5813	0.0561331	-0.957167	0.133866	0.491675	0.0446104	2.50366	0.177527
409	5-HT1A	SELFIES	Random	CNN	1.26178	0.122832	-0.256366	0.245395	0.576703	0.0521832	1.60718	0.322998
410	5-HT1A	SELFIES	Random	CNN	1.32267	0.0601348	-0.366933	0.0749706	0.509084	0.0340034	1.75308	0.158785
411	5-HT1A	SELFIES	Random	CNN	1.31839	0.0464276	-0.3613	0.105431	0.515073	0.0226875	1.74031	0.123137
412	5-HT1A	SELFIES	Random	CNN	1.37094	0.0609832	-0.471267	0.117971	0.522728	0.0312321	1.8832	0.167053
413	5-HT1A	SELFIES	Random	CNN	1.29474	0.0612004	-0.312977	0.117315	0.515427	0.0315222	1.6801	0.159503
414	5-HT1A	SELFIES	Random	CNN	1.31345	0.0812109	-0.34986	0.133394	0.516546	0.0261686	1.73175	0.213369
415	5-HT1A	SELFIES	Random	CNN	1.22653	0.0678882	-0.179837	0.13208	0.528541	0.031414	1.50899	0.171522
416	5-HT1A	SELFIES	Random	CNN	1.44504	0.139114	-0.653492	0.335141	0.47922	0.0745012	2.10749	0.398423
417	5-HT1A	SELFIES	Random	CNN	1.33804	0.061198	-0.399136	0.0818839	0.525472	0.0295399	1.7941	0.16395
418	5-HT1A	SELFIES	Random	CNN	1.32852	0.120865	-0.386607	0.231137	0.533065	0.043927	1.77959	0.326617
419	5-HT1A	SELFIES	Random	CNN	1.3206	0.053789	-0.36736	0.128027	0.547872	0.0478491	1.74688	0.141631
420	5-HT1A	SELFIES	Random	CNN	1.55916	0.0517804	-0.90222	0.117566	0.508187	0.0332614	2.43367	0.160975
421	5-HT1A	SELFIES	Random	CNN	1.31989	0.0708263	-0.365228	0.140602	0.520947	0.0406716	1.74712	0.193529
422	5-HT1A	SELFIES	Random	CNN	1.31981	0.0726781	-0.364281	0.132943	0.526167	0.0440295	1.74719	0.191368
423	5-HT1A	SELFIES	Random	CNN	1.25769	0.0808136	-0.242173	0.159404	0.541031	0.0423739	1.58832	0.20414
424	5-HT1A	SELFIES	Random	CNN	1.42365	0.0720942	-0.585802	0.129694	0.511936	0.0374311	2.03199	0.203825
425	5-HT1A	SELFIES	Random	CNN	1.36011	0.0351869	-0.445598	0.0293567	0.521684	0.0242709	1.85114	0.0946908
426	5-HT1A	SELFIES	Random	CNN	1.3767	0.0708317	-0.48317	0.127	0.505784	0.0226435	1.90032	0.194369
427	5-HT1A	SELFIES	Random	CNN	1.25963	0.0651446	-0.241207	0.101702	0.540112	0.052126	1.5909	0.163505
428	5-HT1A	SELFIES	Random	CNN	1.39074	0.0909019	-0.51748	0.187726	0.50415	0.0431397	1.94242	0.25886
429	5-HT1A	SELFIES	Random	CNN	1.37244	0.150432	-0.482055	0.283801	0.487639	0.0497935	1.90623	0.402277
430	5-HT1A	SELFIES	Random	CNN	1.36153	0.0364897	-0.44951	0.0603003	0.468104	0.0334111	1.85508	0.101004
431	5-HT1A	SELFIES	Random	CNN	1.25739	0.0730108	-0.241604	0.157573	0.512085	0.0305696	1.58635	0.188895
0	5-HT1A	SELFIES	Onehot	CNN	1.30462	0.0668361	-0.330718	0.0989129	0.489761	0.101548	1.7065	0.171179
1	5-HT1A	SELFIES	Onehot	CNN	1.23596	0.0825376	-0.196611	0.13935	0.494157	0.0871958	1.5344	0.204216
2	5-HT1A	SELFIES	Onehot	CNN	1.16703	0.044402	-0.06479	0.0577139	0.554021	0.0141452	1.36393	0.10403
3	5-HT1A	SELFIES	Onehot	CNN	1.17242	0.0508946	-0.0742207	0.0594454	0.559007	0.0274789	1.37717	0.116796
4	5-HT1A	SELFIES	Onehot	CNN	1.33746	0.0530502	-0.399438	0.0939131	0.361903	0.0325273	1.79161	0.141845
5	5-HT1A	SELFIES	Onehot	CNN	1.2232	0.0777192	-0.171371	0.124022	0.448503	0.0956926	1.50226	0.187578
6	5-HT1A	SELFIES	Onehot	CNN	1.16457	0.0441265	-0.0602325	0.0559801	0.530636	0.0281581	1.35818	0.103166
7	5-HT1A	SELFIES	Onehot	CNN	1.17873	0.0346435	-0.0862699	0.0447367	0.546186	0.0403726	1.3906	0.0813686
8	5-HT1A	SELFIES	Onehot	CNN	1.34002	0.0472931	-0.404512	0.0829548	0.473378	0.0413407	1.79789	0.12709
9	5-HT1A	SELFIES	Onehot	CNN	1.15533	0.0494414	-0.0434018	0.0616045	0.578285	0.0407614	1.33722	0.113513
10	5-HT1A	SELFIES	Onehot	CNN	1.14093	0.0487245	-0.0176539	0.0619475	0.579501	0.0308535	1.30409	0.110221
11	5-HT1A	SELFIES	Onehot	CNN	1.17516	0.0417739	-0.0817483	0.0862049	0.555931	0.0185199	1.38275	0.099248
12	5-HT1A	SELFIES	Onehot	CNN	1.26788	0.0845924	-0.259192	0.143086	0.463342	0.0952285	1.61468	0.213841
13	5-HT1A	SELFIES	Onehot	CNN	1.12759	0.0275855	0.00587827	0.0366219	0.606648	0.020065	1.27222	0.0619602
14	5-HT1A	SELFIES	Onehot	CNN	1.0819	0.0336274	0.0850536	0.0361274	0.630072	0.0177084	1.17164	0.0721223
15	5-HT1A	SELFIES	Onehot	CNN	1.126	0.0341394	0.00876747	0.0430475	0.577528	0.024874	1.26905	0.076432
16	5-HT1A	SELFIES	Onehot	CNN	1.26263	0.0353131	-0.248996	0.0938343	0.481564	0.0747643	1.59547	0.089496
17	5-HT1A	SELFIES	Onehot	CNN	1.12712	0.0434627	0.00710386	0.0485359	0.587057	0.0267459	1.2723	0.0964465
18	5-HT1A	SELFIES	Onehot	CNN	1.1163	0.0337433	0.0260904	0.0333763	0.592228	0.0241954	1.24726	0.0749358
19	5-HT1A	SELFIES	Onehot	CNN	1.14936	0.033781	-0.0332492	0.0534043	0.602624	0.0149543	1.32217	0.0780803
20	5-HT1A	SELFIES	Onehot	CNN	1.1666	0.0932222	-0.0677584	0.15089	0.618819	0.0580647	1.36964	0.222674
21	5-HT1A	SELFIES	Onehot	CNN	1.09749	0.0316158	0.0587155	0.0270282	0.620427	0.0300202	1.20548	0.069352
22	5-HT1A	SELFIES	Onehot	CNN	1.07973	0.0492118	0.0891521	0.049031	0.634627	0.0284232	1.16824	0.104851
23	5-HT1A	SELFIES	Onehot	CNN	1.15592	0.0692959	-0.0462488	0.109147	0.580223	0.0165043	1.34095	0.160508
24	5-HT1A	SELFIES	Onehot	CNN	1.32991	0.0466784	-0.383505	0.0824556	0.379485	0.0403965	1.77083	0.124151
25	5-HT1A	SELFIES	Onehot	CNN	1.12989	0.0266262	0.00180673	0.0357478	0.594032	0.0234493	1.27736	0.0601918
26	5-HT1A	SELFIES	Onehot	CNN	1.12114	0.0466167	0.0152653	0.0874094	0.602268	0.018364	1.25913	0.107633
27	5-HT1A	SELFIES	Onehot	CNN	1.15485	0.0473216	-0.0445949	0.0862043	0.548784	0.0505011	1.33592	0.109479
28	5-HT1A	SELFIES	Onehot	CNN	1.21061	0.0710745	-0.146032	0.0995842	0.534195	0.0584597	1.47062	0.174159
29	5-HT1A	SELFIES	Onehot	CNN	1.11146	0.0282948	0.0337282	0.0452382	0.591195	0.0418511	1.23614	0.0626013
30	5-HT1A	SELFIES	Onehot	CNN	1.1352	0.0363866	-0.0077368	0.0507177	0.600067	0.0301905	1.29	0.0824039
31	5-HT1A	SELFIES	Onehot	CNN	1.1632	0.0447392	-0.0602297	0.0895102	0.56799	0.039769	1.35504	0.102064
32	5-HT1A	SELFIES	Onehot	CNN	1.18025	0.0828399	-0.0903385	0.124203	0.618308	0.0535036	1.39986	0.202464
33	5-HT1A	SELFIES	Onehot	CNN	1.09688	0.0348492	0.0596952	0.0341194	0.632309	0.0332091	1.20436	0.0759995
34	5-HT1A	SELFIES	Onehot	CNN	1.08498	0.0317028	0.0803274	0.0155391	0.635642	0.0285587	1.17819	0.0678406
35	5-HT1A	SELFIES	Onehot	CNN	1.18247	0.054661	-0.0934685	0.0783015	0.555348	0.0331395	1.40122	0.128842
36	5-HT1A	SELFIES	Onehot	CNN	1.43655	0.115269	-0.616138	0.204576	0.479728	0.0479053	2.07697	0.318229
37	5-HT1A	SELFIES	Onehot	CNN	1.22882	0.0929202	-0.18387	0.159867	0.570738	0.018898	1.51863	0.233611
38	5-HT1A	SELFIES	Onehot	CNN	1.18524	0.0596769	-0.0989401	0.088011	0.569011	0.0254426	1.40836	0.140234
39	5-HT1A	SELFIES	Onehot	CNN	1.2115	0.0431778	-0.148935	0.0808529	0.535191	0.0412155	1.4696	0.105283
40	5-HT1A	SELFIES	Onehot	CNN	1.39311	0.106004	-0.52667	0.231806	0.518304	0.078682	1.95198	0.29515
41	5-HT1A	SELFIES	Onehot	CNN	1.21063	0.0623955	-0.147064	0.100193	0.58871	0.0376305	1.46951	0.15326
42	5-HT1A	SELFIES	Onehot	CNN	1.22829	0.0819965	-0.181602	0.133746	0.589867	0.0339049	1.51541	0.204877
43	5-HT1A	SELFIES	Onehot	CNN	1.25101	0.072008	-0.228027	0.141699	0.556201	0.0256773	1.57022	0.178818
44	5-HT1A	SELFIES	Onehot	CNN	1.44604	0.0600745	-0.638315	0.142751	0.381768	0.0956292	2.09465	0.174185
45	5-HT1A	SELFIES	Onehot	CNN	1.16355	0.0485243	-0.0580894	0.0558006	0.644029	0.0362371	1.35621	0.111538
46	5-HT1A	SELFIES	Onehot	CNN	1.2177	0.0845898	-0.160775	0.129045	0.58617	0.0548167	1.48994	0.207233
47	5-HT1A	SELFIES	Onehot	CNN	1.30334	0.0582304	-0.328545	0.0937895	0.541333	0.0245884	1.70209	0.151133
48	5-HT1A	SELFIES	Onehot	CNN	1.52313	0.0546261	-0.814861	0.111577	0.43078	0.0187362	2.32292	0.166343
49	5-HT1A	SELFIES	Onehot	CNN	1.15508	0.0313717	-0.0425368	0.0206602	0.605701	0.0389465	1.3352	0.0718173
50	5-HT1A	SELFIES	Onehot	CNN	1.1682	0.0667004	-0.068268	0.10355	0.592193	0.0314278	1.36915	0.157765
51	5-HT1A	SELFIES	Onehot	CNN	1.25714	0.0190656	-0.23693	0.0634388	0.514242	0.0315725	1.58075	0.0481213
52	5-HT1A	SELFIES	Onehot	CNN	1.28393	0.15492	-0.30535	0.328075	0.58185	0.0854041	1.67247	0.429506
53	5-HT1A	SELFIES	Onehot	CNN	1.1659	0.0491247	-0.0622138	0.0543182	0.625803	0.0409282	1.36174	0.112393
54	5-HT1A	SELFIES	Onehot	CNN	1.18235	0.0674002	-0.0927243	0.0856461	0.631912	0.027193	1.4025	0.155684
55	5-HT1A	SELFIES	Onehot	CNN	1.30663	0.0621678	-0.335056	0.0949172	0.507272	0.0482738	1.71116	0.166431
56	5-HT1A	SELFIES	Onehot	CNN	1.21266	0.0792358	-0.153535	0.145192	0.621053	0.0401924	1.47681	0.196105
57	5-HT1A	SELFIES	Onehot	CNN	1.15508	0.0883833	-0.0451571	0.131287	0.644398	0.0319631	1.34203	0.1997
58	5-HT1A	SELFIES	Onehot	CNN	1.24636	0.0642003	-0.215997	0.109665	0.608429	0.0337499	1.55752	0.163583
59	5-HT1A	SELFIES	Onehot	CNN	1.32878	0.0430415	-0.38228	0.0960994	0.552658	0.0369079	1.76751	0.11576
60	5-HT1A	SELFIES	Onehot	CNN	1.31598	0.14556	-0.366548	0.296691	0.547375	0.070079	1.75298	0.40527
61	5-HT1A	SELFIES	Onehot	CNN	1.15286	0.0214642	-0.0388784	0.0170141	0.595695	0.0190616	1.32955	0.0491501
62	5-HT1A	SELFIES	Onehot	CNN	1.23855	0.0750083	-0.205426	0.158993	0.562875	0.0393285	1.53964	0.187607
63	5-HT1A	SELFIES	Onehot	CNN	1.25883	0.0570029	-0.241009	0.10548	0.515806	0.0331874	1.5879	0.143153
64	5-HT1A	SELFIES	Onehot	CNN	1.25196	0.175501	-0.247314	0.369965	0.58065	0.0868056	1.59821	0.481647
65	5-HT1A	SELFIES	Onehot	CNN	1.14876	0.0620743	-0.0312714	0.0733493	0.634392	0.0403357	1.3235	0.138702
66	5-HT1A	SELFIES	Onehot	CNN	1.2241	0.0523942	-0.172329	0.0851259	0.591462	0.0261429	1.50116	0.130708
67	5-HT1A	SELFIES	Onehot	CNN	1.31709	0.054368	-0.360611	0.134497	0.517728	0.0193748	1.73768	0.142814
68	5-HT1A	SELFIES	Onehot	CNN	1.11962	0.0429425	0.0203545	0.0460331	0.650696	0.0340516	1.2554	0.0944203
69	5-HT1A	SELFIES	Onehot	CNN	1.14274	0.0348453	-0.0215995	0.0565584	0.620992	0.0370303	1.30707	0.0802549
70	5-HT1A	SELFIES	Onehot	CNN	1.20128	0.0313577	-0.128514	0.04846	0.583667	0.0265505	1.44405	0.0750228
71	5-HT1A	SELFIES	Onehot	CNN	1.32076	0.0204808	-0.366651	0.0963363	0.517406	0.0326063	1.74481	0.0542156
72	5-HT1A	SELFIES	Onehot	CNN	1.59655	0.0672404	-0.995182	0.152931	0.34263	0.0402001	2.55349	0.215194
73	5-HT1A	SELFIES	Onehot	CNN	1.38801	0.0618039	-0.513217	0.174066	0.528658	0.0457059	1.93039	0.171884
74	5-HT1A	SELFIES	Onehot	CNN	1.32625	0.0693207	-0.37661	0.121998	0.561206	0.0479101	1.76375	0.186424
75	5-HT1A	SELFIES	Onehot	CNN	1.34904	0.043322	-0.421918	0.0406876	0.441835	0.0216115	1.8218	0.114736
76	5-HT1A	SELFIES	Onehot	CNN	1.40776	0.0827022	-0.549192	0.126975	0.581189	0.0342972	1.98863	0.229841
77	5-HT1A	SELFIES	Onehot	CNN	1.33192	0.0796388	-0.388174	0.134199	0.593687	0.0400967	1.78035	0.214705
78	5-HT1A	SELFIES	Onehot	CNN	1.33675	0.106368	-0.4018	0.196582	0.54945	0.067125	1.79822	0.287676
79	5-HT1A	SELFIES	Onehot	CNN	1.3441	0.0233848	-0.413552	0.0663497	0.461819	0.0312016	1.80715	0.0635137
80	5-HT1A	SELFIES	Onehot	CNN	1.37958	0.135801	-0.501099	0.301523	0.549913	0.105119	1.92169	0.394422
81	5-HT1A	SELFIES	Onehot	CNN	1.25505	0.0881726	-0.233566	0.144052	0.591813	0.0449481	1.58294	0.222438
82	5-HT1A	SELFIES	Onehot	CNN	1.28117	0.0989407	-0.286208	0.169259	0.582335	0.048533	1.65118	0.250579
83	5-HT1A	SELFIES	Onehot	CNN	1.35	0.0306986	-0.425841	0.0705339	0.481504	0.0303788	1.82343	0.0837366
84	5-HT1A	SELFIES	Onehot	CNN	1.60288	0.0580771	-1.01056	0.134173	0.389784	0.0447882	2.57259	0.18646
85	5-HT1A	SELFIES	Onehot	CNN	1.29855	0.05532	-0.317547	0.0662582	0.576729	0.0523371	1.6893	0.142019
86	5-HT1A	SELFIES	Onehot	CNN	1.32214	0.055234	-0.367868	0.0981362	0.533443	0.0400084	1.75111	0.148402
87	5-HT1A	SELFIES	Onehot	CNN	1.34663	0.0424326	-0.41976	0.0978047	0.457223	0.0262039	1.81521	0.114355
88	5-HT1A	SELFIES	Onehot	CNN	1.32042	0.103718	-0.365619	0.175168	0.642213	0.0535	1.75427	0.275605
89	5-HT1A	SELFIES	Onehot	CNN	1.28839	0.057517	-0.298694	0.0953018	0.595393	0.0332197	1.66326	0.148501
90	5-HT1A	SELFIES	Onehot	CNN	1.30332	0.0581331	-0.329214	0.10011	0.574636	0.0158873	1.70203	0.154625
91	5-HT1A	SELFIES	Onehot	CNN	1.3106	0.0909584	-0.342974	0.132148	0.484127	0.0353042	1.72595	0.231856
92	5-HT1A	SELFIES	Onehot	CNN	1.25329	0.0334649	-0.229108	0.0684568	0.628442	0.0317791	1.57185	0.0839936
93	5-HT1A	SELFIES	Onehot	CNN	1.30509	0.100351	-0.332801	0.15562	0.568823	0.0366654	1.71332	0.255344
94	5-HT1A	SELFIES	Onehot	CNN	1.37354	0.0270973	-0.477559	0.0964876	0.506096	0.0378332	1.88735	0.0748318
95	5-HT1A	SELFIES	Onehot	CNN	1.35585	0.0884297	-0.448188	0.21964	0.532423	0.0300607	1.84615	0.237093
96	5-HT1A	SELFIES	Onehot	CNN	1.58638	0.0610571	-0.969392	0.136618	0.464386	0.0242123	2.52034	0.193871
97	5-HT1A	SELFIES	Onehot	CNN	1.37078	0.0997683	-0.475453	0.202119	0.543964	0.0440167	1.88899	0.277952
98	5-HT1A	SELFIES	Onehot	CNN	1.40512	0.126865	-0.549346	0.240452	0.503572	0.0232372	1.99047	0.347968
99	5-HT1A	SELFIES	Onehot	CNN	1.38893	0.0338416	-0.510094	0.0917236	0.436822	0.0185346	1.93028	0.0951284
100	5-HT1A	SELFIES	Onehot	CNN	1.4167	0.201888	-0.591263	0.420394	0.565524	0.108823	2.0478	0.579201
101	5-HT1A	SELFIES	Onehot	CNN	1.26029	0.064189	-0.241069	0.0803046	0.598139	0.0371068	1.59245	0.16134
102	5-HT1A	SELFIES	Onehot	CNN	1.34043	0.0911031	-0.40647	0.154253	0.505957	0.0571013	1.80505	0.249726
103	5-HT1A	SELFIES	Onehot	CNN	1.34289	0.0665039	-0.412634	0.13046	0.471811	0.0625395	1.80779	0.178234
104	5-HT1A	SELFIES	Onehot	CNN	1.22999	0.0433104	-0.181976	0.0402692	0.616409	0.0272216	1.51474	0.105301
105	5-HT1A	SELFIES	Onehot	CNN	1.27415	0.0593242	-0.269074	0.082242	0.538187	0.0311082	1.62698	0.149765
106	5-HT1A	SELFIES	Onehot	CNN	1.3949	0.0413185	-0.523654	0.107397	0.476954	0.0476899	1.94747	0.115367
107	5-HT1A	SELFIES	Onehot	CNN	1.43077	0.0869058	-0.602013	0.154455	0.506643	0.0302683	2.05465	0.24927
0	5-HT1A	SMILES	Learnable	GRU	1.20521	0.0420196	-0.135753	0.0593817	0.545633	0.0254917	1.45429	0.100679
1	5-HT1A	SMILES	Learnable	GRU	1.20142	0.0373574	-0.128999	0.0594713	0.562013	0.0264629	1.44481	0.0892635
2	5-HT1A	SMILES	Learnable	GRU	1.19897	0.0353085	-0.123856	0.0468723	0.560057	0.0272791	1.43877	0.084672
3	5-HT1A	SMILES	Learnable	GRU	1.13902	0.0406211	-0.0146601	0.0581649	0.63062	0.0584606	1.29902	0.0930575
4	5-HT1A	SMILES	Learnable	GRU	1.15096	0.0383933	-0.0352833	0.0407129	0.621169	0.0654539	1.32618	0.0869985
5	5-HT1A	SMILES	Learnable	GRU	1.2037	0.0407762	-0.132872	0.0570356	0.554389	0.0199706	1.45054	0.0975657
6	5-HT1A	SMILES	Learnable	GRU	1.20817	0.0485925	-0.141919	0.0764222	0.565807	0.0296693	1.46203	0.116973
7	5-HT1A	SMILES	Learnable	GRU	1.19018	0.0623607	-0.109617	0.10704	0.582689	0.0555635	1.42043	0.149153
8	5-HT1A	SMILES	Learnable	GRU	1.14446	0.0323294	-0.0234533	0.0237196	0.636362	0.0435301	1.31084	0.0726673
9	5-HT1A	SMILES	Learnable	GRU	1.13404	0.0496224	-0.0061683	0.0722226	0.611421	0.0534263	1.2885	0.111726
10	5-HT1A	SMILES	Learnable	GRU	1.16621	0.0323741	-0.0631251	0.0377741	0.537386	0.0322601	1.36109	0.0747838
11	5-HT1A	SMILES	Learnable	GRU	1.17981	0.0368116	-0.087888	0.0394425	0.566726	0.018239	1.3933	0.0862693
12	5-HT1A	SMILES	Learnable	GRU	1.13395	0.0273584	-0.0052352	0.0326742	0.635203	0.0503771	1.2866	0.0616276
13	5-HT1A	SMILES	Learnable	GRU	1.14752	0.0263565	-0.0299219	0.0443231	0.628081	0.0402168	1.3175	0.0603568
14	5-HT1A	SMILES	Learnable	GRU	1.1276	0.0487508	0.00616722	0.0568256	0.63201	0.0598697	1.27385	0.109268
15	5-HT1A	SMILES	Learnable	GRU	1.18025	0.0395275	-0.0887362	0.0448153	0.54285	0.0476929	1.39454	0.0921946
16	5-HT1A	SMILES	Learnable	GRU	1.1902	0.0338685	-0.108754	0.0687882	0.571969	0.00904837	1.41773	0.0809929
17	5-HT1A	SMILES	Learnable	GRU	1.17377	0.0670031	-0.0779282	0.0992243	0.626684	0.0569521	1.38223	0.159395
18	5-HT1A	SMILES	Learnable	GRU	1.14952	0.0424927	-0.0328551	0.0496503	0.615571	0.0491344	1.32321	0.0971098
19	5-HT1A	SMILES	Learnable	GRU	1.15562	0.045395	-0.0432532	0.0412581	0.54808	0.0715754	1.33751	0.103932
20	5-HT1A	SMILES	Learnable	GRU	1.20194	0.0288577	-0.129411	0.0373025	0.557374	0.0174605	1.44549	0.0689832
21	5-HT1A	SMILES	Learnable	GRU	1.20936	0.0436465	-0.144251	0.0720755	0.575982	0.0229475	1.46446	0.105328
22	5-HT1A	SMILES	Learnable	GRU	1.18821	0.0542018	-0.104351	0.0817247	0.593663	0.0553724	1.41478	0.12876
23	5-HT1A	SMILES	Learnable	GRU	1.12333	0.0208291	0.0108052	0.0788381	0.652272	0.044202	1.26231	0.04697
24	5-HT1A	SMILES	Learnable	GRU	1.15648	0.0357394	-0.0457972	0.0484475	0.60544	0.0480118	1.33872	0.0825169
25	5-HT1A	SMILES	Learnable	GRU	1.18016	0.027752	-0.0886461	0.0281274	0.524466	0.0365477	1.39355	0.0648085
26	5-HT1A	SMILES	Learnable	GRU	1.19346	0.0303034	-0.113752	0.0445723	0.547012	0.0277598	1.42527	0.0722387
27	5-HT1A	SMILES	Learnable	GRU	1.16303	0.0367837	-0.0571816	0.0399515	0.603513	0.0584564	1.354	0.0844846
28	5-HT1A	SMILES	Learnable	GRU	1.15158	0.0331568	-0.0366416	0.0387803	0.625072	0.0540784	1.32723	0.0757032
29	5-HT1A	SMILES	Learnable	GRU	1.12544	0.0394643	0.00987688	0.0470624	0.615944	0.0780787	1.26816	0.0888969
30	5-HT1A	SMILES	Learnable	GRU	1.18467	0.0310401	-0.0970874	0.036642	0.5723	0.0345156	1.40442	0.0728983
31	5-HT1A	SMILES	Learnable	GRU	1.16995	0.0536929	-0.0707009	0.0795157	0.594385	0.0651114	1.37167	0.12572
32	5-HT1A	SMILES	Learnable	GRU	1.14418	0.0430171	-0.0230855	0.0471141	0.640862	0.0644322	1.31099	0.0963795
33	5-HT1A	SMILES	Learnable	GRU	1.12964	0.0396217	0.00236106	0.0490037	0.638114	0.0556527	1.27766	0.08944
34	5-HT1A	SMILES	Learnable	GRU	1.14168	0.0368267	-0.018721	0.0395727	0.603134	0.0500703	1.30479	0.0831049
35	5-HT1A	SMILES	Learnable	GRU	1.16542	0.0379437	-0.0636812	0.0779627	0.530024	0.0559459	1.35964	0.0887818
36	5-HT1A	SMILES	Learnable	GRU	1.13234	0.0287892	-0.0018737	0.014763	0.653046	0.0571767	1.28301	0.0640813
37	5-HT1A	SMILES	Learnable	GRU	1.14059	0.0385002	-0.0170839	0.048875	0.643904	0.0483042	1.30244	0.0881708
38	5-HT1A	SMILES	Learnable	GRU	1.13489	0.0304307	-0.0070435	0.0404629	0.60782	0.0464543	1.28891	0.0686488
39	5-HT1A	SMILES	Learnable	GRU	1.14076	0.0427931	-0.0170085	0.0467739	0.547687	0.0424064	1.30316	0.0966535
40	5-HT1A	SMILES	Learnable	GRU	1.22071	0.0374972	-0.164837	0.0472687	0.549786	0.0370823	1.49155	0.0908073
41	5-HT1A	SMILES	Learnable	GRU	1.17932	0.0494993	-0.0886109	0.0853401	0.572181	0.0627221	1.39325	0.118825
42	5-HT1A	SMILES	Learnable	GRU	1.16837	0.0346243	-0.0678574	0.0573266	0.62562	0.0589537	1.36628	0.0810478
43	5-HT1A	SMILES	Learnable	GRU	1.117	0.046455	0.0241297	0.0656458	0.642754	0.0493233	1.24984	0.103737
44	5-HT1A	SMILES	Learnable	GRU	1.17272	0.036582	-0.0756002	0.0555257	0.594329	0.0716149	1.37661	0.0856711
45	5-HT1A	SMILES	Learnable	GRU	1.19806	0.037556	-0.122235	0.0514783	0.546976	0.0460601	1.43676	0.0895745
46	5-HT1A	SMILES	Learnable	GRU	1.1566	0.038149	-0.0461659	0.054887	0.616221	0.0663807	1.33918	0.0878852
47	5-HT1A	SMILES	Learnable	GRU	1.13209	0.028167	-0.0024315	0.0463444	0.6161	0.061281	1.28242	0.0641087
48	5-HT1A	SMILES	Learnable	GRU	1.13167	0.0377268	-0.0005479	0.0299845	0.632512	0.0516374	1.28209	0.0832862
49	5-HT1A	SMILES	Learnable	GRU	1.1526	0.0527609	-0.0413066	0.102177	0.626549	0.0706736	1.33128	0.125146
50	5-HT1A	SMILES	Learnable	GRU	1.19016	0.0398383	-0.107501	0.0548006	0.582195	0.0338786	1.41806	0.0945026
51	5-HT1A	SMILES	Learnable	GRU	1.16801	0.0611795	-0.0713532	0.129966	0.595056	0.0499186	1.36799	0.146922
52	5-HT1A	SMILES	Learnable	GRU	1.172	0.0729593	-0.0754697	0.11416	0.601124	0.053274	1.37892	0.170509
53	5-HT1A	SMILES	Learnable	GRU	1.12972	0.0517309	0.0021948	0.0663329	0.62896	0.0647583	1.27893	0.115527
54	5-HT1A	SMILES	Learnable	GRU	1.13828	0.0419458	-0.0123584	0.03994	0.589913	0.0513835	1.29745	0.0938373
[truncated: 23,561 more rows]

## Sheet: Class_hyperparam
combination	dataset	representation	encoding	model	test_accuracy_mean	test_accuracy_std	test_balanced_accuracy_mean	test_balanced_accuracy_std	test_precision_mean	test_precision_std	test_recall_mean	test_recall_std	test_f1_mean	test_f1_std
0	DRD3	SMILES	Learnable	CNN	0.837818	0.0499264	0.7332	0.0337346	0.321694	0.0701298	0.605333	0.0353773	0.415537	0.0671105
1	DRD3	SMILES	Learnable	CNN	0.890182	0.0104721	0.7608	0.00668531	0.42962	0.0334384	0.602667	0.0176887	0.500461	0.0199961
2	DRD3	SMILES	Learnable	CNN	0.892364	0.0131536	0.7584	0.0163713	0.439938	0.03993	0.594667	0.0517086	0.502023	0.0112703
3	DRD3	SMILES	Learnable	CNN	0.904	0.00310455	0.7252	0.0502127	0.472369	0.0171565	0.506667	0.110915	0.483449	0.0616248
4	DRD3	SMILES	Learnable	CNN	0.873939	0.00894016	0.769867	0.0222247	0.385211	0.0230395	0.642667	0.048	0.481001	0.0260459
5	DRD3	SMILES	Learnable	CNN	0.899394	0.00433662	0.758667	0.0204179	0.458947	0.0178787	0.586667	0.0454117	0.514062	0.0214309
6	DRD3	SMILES	Learnable	CNN	0.905697	0.00610409	0.746533	0.016201	0.484153	0.0297158	0.552	0.0299333	0.515676	0.0283494
7	DRD3	SMILES	Learnable	CNN	0.893818	0.0150146	0.7268	0.0202316	0.437576	0.0532618	0.522667	0.0433282	0.473882	0.0389794
8	DRD3	SMILES	Learnable	CNN	0.861576	0.0195659	0.773867	0.0260577	0.363679	0.0436663	0.666667	0.0546504	0.468797	0.0404909
9	DRD3	SMILES	Learnable	CNN	0.900121	0.00576746	0.763867	0.0204935	0.463553	0.0229363	0.597333	0.048	0.520513	0.0189429
10	DRD3	SMILES	Learnable	CNN	0.895273	0.010013	0.7504	0.0258288	0.443511	0.0379948	0.573333	0.0533333	0.498861	0.0371904
11	DRD3	SMILES	Learnable	CNN	0.902788	0.0077196	0.747333	0.0276743	0.474188	0.0313928	0.557333	0.0644429	0.509466	0.0266105
12	DRD3	SMILES	Learnable	CNN	0.876606	0.0128141	0.789333	0.0249622	0.398435	0.0376397	0.682667	0.050173	0.502196	0.0369571
13	DRD3	SMILES	Learnable	CNN	0.906909	0.0090187	0.7784	0.0407171	0.496672	0.0395556	0.621333	0.0945069	0.545989	0.0356056
14	DRD3	SMILES	Learnable	CNN	0.914909	0.00908363	0.766	0.0108074	0.5333	0.0520881	0.584	0.0195959	0.556267	0.0305609
15	DRD3	SMILES	Learnable	CNN	0.911758	0.00787039	0.759467	0.022404	0.516475	0.0420588	0.573333	0.0491709	0.541577	0.0302099
16	DRD3	SMILES	Learnable	CNN	0.868121	0.0149715	0.795467	0.0189474	0.381465	0.034385	0.706667	0.0304047	0.494842	0.0342393
17	DRD3	SMILES	Learnable	CNN	0.912727	0.0060848	0.7948	0.024252	0.518104	0.0270979	0.650667	0.0555538	0.574934	0.0241357
18	DRD3	SMILES	Learnable	CNN	0.912242	0.00925032	0.805333	0.0194228	0.518314	0.0423	0.674667	0.0488808	0.583503	0.0221241
19	DRD3	SMILES	Learnable	CNN	0.90497	0.00550682	0.771333	0.0413054	0.482882	0.0233127	0.608	0.0914476	0.535047	0.0400753
20	DRD3	SMILES	Learnable	CNN	0.875394	0.0211257	0.797067	0.0284022	0.400593	0.0568265	0.701333	0.0382739	0.508933	0.0556984
21	DRD3	SMILES	Learnable	CNN	0.902788	0.00798161	0.792933	0.0235574	0.478127	0.0297461	0.658667	0.0575654	0.55182	0.0189124
22	DRD3	SMILES	Learnable	CNN	0.920242	0.00979946	0.776133	0.0471789	0.565467	0.0528806	0.6	0.104987	0.574441	0.0534506
23	DRD3	SMILES	Learnable	CNN	0.908121	0.00961786	0.782667	0.0350517	0.498607	0.0457825	0.629333	0.0751413	0.553984	0.0429604
24	DRD3	SMILES	Learnable	CNN	0.88897	0.0161826	0.780533	0.0249066	0.433012	0.0444584	0.648	0.0575654	0.516141	0.035568
25	DRD3	SMILES	Learnable	CNN	0.92	0.0149244	0.7736	0.0332869	0.565767	0.0854573	0.594667	0.064	0.576481	0.0611403
26	DRD3	SMILES	Learnable	CNN	0.915394	0.0128141	0.757867	0.0246915	0.539354	0.0796666	0.565333	0.043492	0.550277	0.054412
27	DRD3	SMILES	Learnable	CNN	0.914424	0.0135974	0.766933	0.0314441	0.52993	0.0697279	0.586667	0.0552972	0.55608	0.0607198
28	DRD3	SMILES	Learnable	CNN	0.880727	0.0130684	0.8	0.0103451	0.412278	0.0298325	0.701333	0.0322215	0.517841	0.0194451
29	DRD3	SMILES	Learnable	CNN	0.921455	0.00752687	0.7984	0.0235461	0.561404	0.0445301	0.648	0.0496029	0.600011	0.0339577
30	DRD3	SMILES	Learnable	CNN	0.918061	0.00841879	0.786933	0.0304998	0.548521	0.0390664	0.626667	0.0715542	0.580853	0.0305525
31	DRD3	SMILES	Learnable	CNN	0.921455	0.0111988	0.7672	0.0357259	0.569101	0.0615665	0.578667	0.0698443	0.572218	0.0585657
32	DRD3	SMILES	Learnable	CNN	0.890667	0.0163416	0.801867	0.0202579	0.441444	0.0494345	0.693333	0.0367575	0.537679	0.0405573
33	DRD3	SMILES	Learnable	CNN	0.921455	0.00527795	0.7924	0.032865	0.560826	0.0260235	0.634667	0.0698443	0.593497	0.0365275
34	DRD3	SMILES	Learnable	CNN	0.927515	0.00647776	0.784933	0.0224404	0.603972	0.0482945	0.610667	0.0494593	0.604893	0.0281327
35	DRD3	SMILES	Learnable	CNN	0.915152	0.0158968	0.793733	0.019149	0.538465	0.0746038	0.645333	0.041825	0.583354	0.0458883
36	DRD3	SMILES	Learnable	CNN	0.846788	0.00768909	0.720133	0.0332837	0.310618	0.027373	0.565333	0.0656455	0.400806	0.0390732
37	DRD3	SMILES	Learnable	CNN	0.88897	0.00625624	0.788933	0.0366911	0.42954	0.017183	0.666667	0.084748	0.520187	0.0291255
38	DRD3	SMILES	Learnable	CNN	0.891879	0.0125594	0.794133	0.0380278	0.442526	0.0404672	0.674667	0.0886842	0.530875	0.0381574
39	DRD3	SMILES	Learnable	CNN	0.892848	0.0198077	0.747867	0.0360084	0.450346	0.0693481	0.570667	0.0959259	0.493003	0.0297448
40	DRD3	SMILES	Learnable	CNN	0.864242	0.00903823	0.753733	0.0219761	0.358498	0.021269	0.618667	0.0503146	0.452987	0.0223196
41	DRD3	SMILES	Learnable	CNN	0.891636	0.0142722	0.8072	0.0297647	0.442393	0.0463714	0.704	0.0529318	0.542643	0.0470566
42	DRD3	SMILES	Learnable	CNN	0.894788	0.00756581	0.781333	0.022529	0.446019	0.0293092	0.642667	0.0441412	0.526177	0.0316689
43	DRD3	SMILES	Learnable	CNN	0.896	0.012347	0.7664	0.0437012	0.455088	0.0360464	0.608	0.110143	0.512891	0.0257484
44	DRD3	SMILES	Learnable	CNN	0.876364	0.0128508	0.8108	0.0194658	0.403338	0.0324265	0.730667	0.0371424	0.518932	0.0305365
45	DRD3	SMILES	Learnable	CNN	0.896485	0.0126572	0.815867	0.0124893	0.459263	0.038497	0.717333	0.0229395	0.558942	0.0304209
46	DRD3	SMILES	Learnable	CNN	0.902303	0.00859154	0.811867	0.0338504	0.476501	0.0291831	0.701333	0.0752359	0.565324	0.0340405
47	DRD3	SMILES	Learnable	CNN	0.889697	0.0102566	0.756933	0.0317563	0.428756	0.0366586	0.594667	0.0784743	0.493957	0.0255441
48	DRD3	SMILES	Learnable	CNN	0.864	0.00732907	0.7728	0.0275436	0.363717	0.0173511	0.661333	0.060575	0.46864	0.0258722
49	DRD3	SMILES	Learnable	CNN	0.904	0.0101529	0.8008	0.0141698	0.483182	0.0356931	0.674667	0.0322215	0.561845	0.0256765
50	DRD3	SMILES	Learnable	CNN	0.904727	0.00517677	0.8132	0.0109008	0.484185	0.0191734	0.701333	0.0232475	0.572521	0.0155913
51	DRD3	SMILES	Learnable	CNN	0.862061	0.0475448	0.742933	0.0400635	0.391296	0.123796	0.597333	0.0905882	0.4547	0.0774495
52	DRD3	SMILES	Learnable	CNN	0.870545	0.00905123	0.78	0.00564112	0.381132	0.0210345	0.669333	0.0155492	0.485126	0.014788
53	DRD3	SMILES	Learnable	CNN	0.906909	0.0132648	0.8012	0.020328	0.496439	0.0564246	0.672	0.0373333	0.569291	0.0416246
54	DRD3	SMILES	Learnable	CNN	0.910788	0.0127958	0.798533	0.0175342	0.513445	0.0485187	0.661333	0.041825	0.575589	0.0315737
55	DRD3	SMILES	Learnable	CNN	0.904242	0.0107599	0.785333	0.0222671	0.484467	0.0475006	0.64	0.0498888	0.549302	0.0329501
56	DRD3	SMILES	Learnable	CNN	0.882909	0.0104158	0.7988	0.0192961	0.415725	0.0277674	0.696	0.03901	0.519894	0.0277939
57	DRD3	SMILES	Learnable	CNN	0.914182	0.0113033	0.816	0.0220384	0.523729	0.0484605	0.696	0.03901	0.596916	0.041891
58	DRD3	SMILES	Learnable	CNN	0.909576	0.00947007	0.799067	0.0283959	0.507497	0.0383614	0.664	0.0687152	0.57151	0.0232865
59	DRD3	SMILES	Learnable	CNN	0.902788	0.0149125	0.798933	0.00936756	0.484753	0.0589887	0.672	0.0343576	0.559406	0.0290694
60	DRD3	SMILES	Learnable	CNN	0.871273	0.0126061	0.7744	0.0292259	0.380796	0.0377436	0.656	0.0529318	0.481494	0.042178
61	DRD3	SMILES	Learnable	CNN	0.901333	0.00729693	0.759733	0.0230154	0.466334	0.0312879	0.586667	0.0438178	0.519376	0.0347391
62	DRD3	SMILES	Learnable	CNN	0.907394	0.00482418	0.767867	0.0201037	0.493533	0.0205351	0.597333	0.0457238	0.539285	0.020469
63	DRD3	SMILES	Learnable	CNN	0.901333	0.01885	0.738133	0.0356736	0.481484	0.0694578	0.538667	0.0886842	0.498553	0.0436062
64	DRD3	SMILES	Learnable	CNN	0.87903	0.00979946	0.778667	0.0214497	0.400135	0.0304435	0.656	0.0371424	0.49691	0.0331761
65	DRD3	SMILES	Learnable	CNN	0.904242	0.00276406	0.764933	0.00994742	0.479137	0.0107573	0.594667	0.0247296	0.530202	0.0063903
66	DRD3	SMILES	Learnable	CNN	0.912242	0.00555992	0.787333	0.0225014	0.516055	0.0262788	0.634667	0.0510163	0.567559	0.0217511
67	DRD3	SMILES	Learnable	CNN	0.874182	0.0534456	0.728	0.0596315	0.412471	0.126413	0.549333	0.0801776	0.462257	0.106951
68	DRD3	SMILES	Learnable	CNN	0.88703	0.00878767	0.772267	0.0335952	0.419034	0.032795	0.632	0.0656455	0.503622	0.0433292
69	DRD3	SMILES	Learnable	CNN	0.913697	0.0049326	0.784533	0.0304263	0.524119	0.0257592	0.626667	0.0705534	0.567669	0.0234255
70	DRD3	SMILES	Learnable	CNN	0.915394	0.0110403	0.763867	0.0215051	0.537295	0.0577107	0.578667	0.043492	0.55527	0.0410563
71	DRD3	SMILES	Learnable	CNN	0.899636	0.0126758	0.7348	0.0251834	0.459248	0.0511966	0.533333	0.0469515	0.492364	0.0453773
72	DRD3	SMILES	Learnable	CNN	0.872485	0.00940156	0.755867	0.0250347	0.378559	0.0177802	0.613333	0.0658618	0.465811	0.0124504
73	DRD3	SMILES	Learnable	CNN	0.896	0.00970908	0.7652	0.0361291	0.449542	0.0286111	0.605333	0.083735	0.512544	0.0359617
74	DRD3	SMILES	Learnable	CNN	0.895515	0.0106336	0.797333	0.0269749	0.452744	0.0356363	0.677333	0.0592696	0.541152	0.0336792
75	DRD3	SMILES	Learnable	CNN	0.861333	0.0457187	0.772533	0.0456837	0.379306	0.0909144	0.664	0.0592696	0.477738	0.0856163
76	DRD3	SMILES	Learnable	CNN	0.877333	0.00834165	0.793333	0.0165677	0.399827	0.0242445	0.690667	0.0308689	0.506188	0.0251293
77	DRD3	SMILES	Learnable	CNN	0.899636	0.0085504	0.772	0.0207546	0.464136	0.0283599	0.616	0.0515709	0.527337	0.0197639
78	DRD3	SMILES	Learnable	CNN	0.904485	0.00779536	0.778267	0.0340656	0.484499	0.0287152	0.624	0.0814971	0.54152	0.0249277
79	DRD3	SMILES	Learnable	CNN	0.859152	0.0355579	0.702933	0.0552933	0.340196	0.0924453	0.512	0.0926067	0.404929	0.0891499
80	DRD3	SMILES	Learnable	CNN	0.872485	0.0136578	0.778667	0.0150022	0.386214	0.0327602	0.664	0.0244404	0.4876	0.0292716
81	DRD3	SMILES	Learnable	CNN	0.905455	0.00719147	0.7704	0.0291528	0.488631	0.0290164	0.605333	0.0718517	0.53681	0.0171437
82	DRD3	SMILES	Learnable	CNN	0.907636	0.00830635	0.7608	0.0396594	0.499494	0.0384113	0.581333	0.0937514	0.531313	0.0329923
83	DRD3	SMILES	Learnable	CNN	0.779152	0.115635	0.637333	0.0928435	0.177543	0.115209	0.464	0.255416	0.250381	0.151574
84	DRD3	SMILES	Learnable	CNN	0.886545	0.0142309	0.766	0.0224103	0.421638	0.0416286	0.618667	0.0550394	0.498788	0.030682
85	DRD3	SMILES	Learnable	CNN	0.902061	0.0105781	0.768533	0.0229139	0.474644	0.0365418	0.605333	0.0556816	0.529326	0.0254561
86	DRD3	SMILES	Learnable	CNN	0.90497	0.0127267	0.786933	0.0242857	0.487627	0.0540235	0.642667	0.0472535	0.552731	0.0421871
87	DRD3	SMILES	Learnable	CNN	0.887273	0.0119994	0.7328	0.0574223	0.415862	0.0275414	0.544	0.140703	0.460394	0.0454248
88	DRD3	SMILES	Learnable	CNN	0.896242	0.01154	0.800133	0.00649649	0.456734	0.0384159	0.682667	0.0155492	0.546045	0.0251246
89	DRD3	SMILES	Learnable	CNN	0.912242	0.00620909	0.765733	0.0467895	0.514866	0.0323147	0.586667	0.100841	0.544689	0.0573733
90	DRD3	SMILES	Learnable	CNN	0.916364	0.00685679	0.7896	0.030021	0.534119	0.0304056	0.634667	0.0617378	0.578978	0.0372096
91	DRD3	SMILES	Learnable	CNN	0.847515	0.0686767	0.659333	0.103754	0.252291	0.168787	0.429333	0.237827	0.310749	0.191316
92	DRD3	SMILES	Learnable	CNN	0.903758	0.00915452	0.776667	0.0281267	0.478183	0.0375809	0.621333	0.0550394	0.539827	0.0413861
93	DRD3	SMILES	Learnable	CNN	0.915152	0.0140313	0.764933	0.0315879	0.54008	0.0789004	0.581333	0.0661849	0.555853	0.0558914
94	DRD3	SMILES	Learnable	CNN	0.907636	0.0111462	0.7728	0.0219632	0.497562	0.0480834	0.608	0.0450974	0.545606	0.0380632
95	DRD3	SMILES	Learnable	CNN	0.826667	0.0829821	0.633467	0.0706596	0.224062	0.144694	0.397333	0.208512	0.271514	0.150953
96	DRD3	SMILES	Learnable	CNN	0.87297	0.0085504	0.733333	0.0180321	0.370275	0.0268328	0.562667	0.032	0.44643	0.0281404
97	DRD3	SMILES	Learnable	CNN	0.900121	0.0138543	0.768667	0.0211996	0.468591	0.0516774	0.608	0.0458791	0.526814	0.0369316
98	DRD3	SMILES	Learnable	CNN	0.901333	0.0142103	0.765733	0.0265082	0.472155	0.0592055	0.6	0.0498888	0.526609	0.047855
99	DRD3	SMILES	Learnable	CNN	0.839515	0.0574428	0.651333	0.0921776	0.228327	0.148935	0.421333	0.220964	0.291498	0.171646
100	DRD3	SMILES	Learnable	CNN	0.879273	0.0138543	0.7416	0.0224246	0.392441	0.044959	0.573333	0.0438178	0.464554	0.0383642
101	DRD3	SMILES	Learnable	CNN	0.913455	0.0159448	0.7772	0.016602	0.533379	0.0828283	0.610667	0.03415	0.565255	0.0464984
102	DRD3	SMILES	Learnable	CNN	0.909091	0.0122897	0.7796	0.0415299	0.512055	0.0591226	0.621333	0.0992774	0.552624	0.0376577
103	DRD3	SMILES	Learnable	CNN	0.736242	0.249252	0.662933	0.0629774	0.310316	0.141485	0.573333	0.196503	0.352456	0.0986085
104	DRD3	SMILES	Learnable	CNN	0.899394	0.0141564	0.746667	0.0273902	0.463466	0.0654329	0.56	0.057812	0.504287	0.0478766
105	DRD3	SMILES	Learnable	CNN	0.910303	0.0121454	0.759867	0.024576	0.509125	0.0572913	0.576	0.0416547	0.539873	0.0487064
106	DRD3	SMILES	Learnable	CNN	0.902545	0.016736	0.7616	0.0369639	0.485206	0.0628494	0.589333	0.0897998	0.524045	0.0377654
107	DRD3	SMILES	Learnable	CNN	0.736727	0.197925	0.5924	0.100647	0.140793	0.0957572	0.416	0.309425	0.192274	0.140445
108	DRD3	SMILES	Learnable	CNN	0.864	0.00538815	0.7548	0.0306069	0.356686	0.0194142	0.621333	0.0645532	0.452768	0.0319114
109	DRD3	SMILES	Learnable	CNN	0.894788	0.0101239	0.746533	0.0286322	0.443601	0.0332607	0.565333	0.0698443	0.493257	0.0272292
110	DRD3	SMILES	Learnable	CNN	0.899394	0.011448	0.747867	0.0337373	0.463797	0.0498397	0.562667	0.0797329	0.503248	0.0360782
111	DRD3	SMILES	Learnable	CNN	0.901576	0.00619962	0.756267	0.0400812	0.466239	0.0305255	0.578667	0.0862451	0.51438	0.045353
112	DRD3	SMILES	Learnable	CNN	0.874424	0.016736	0.785733	0.0353487	0.392842	0.0435732	0.677333	0.0692307	0.495969	0.0479218
113	DRD3	SMILES	Learnable	CNN	0.894788	0.0246678	0.759733	0.0405333	0.452036	0.0871561	0.594667	0.0617378	0.511915	0.0779948
114	DRD3	SMILES	Learnable	CNN	0.904485	0.00961786	0.766267	0.0455067	0.479978	0.0407466	0.597333	0.0951817	0.52976	0.0547147
115	DRD3	SMILES	Learnable	CNN	0.902061	0.00812754	0.754133	0.0326065	0.472697	0.0294722	0.573333	0.0795543	0.514158	0.0240061
116	DRD3	SMILES	Learnable	CNN	0.875394	0.0137007	0.767067	0.0154033	0.390202	0.0332921	0.634667	0.0343576	0.481945	0.0268677
117	DRD3	SMILES	Learnable	CNN	0.898667	0.00616158	0.769067	0.0265685	0.456686	0.0249281	0.610667	0.0529318	0.522236	0.034343
118	DRD3	SMILES	Learnable	CNN	0.906909	0.0097393	0.7616	0.0385068	0.489902	0.0426677	0.584	0.0770108	0.531659	0.0528293
119	DRD3	SMILES	Learnable	CNN	0.899636	0.00779536	0.7396	0.0369495	0.455853	0.0341378	0.544	0.0756131	0.49484	0.0465886
120	DRD3	SMILES	Learnable	CNN	0.889455	0.0150888	0.794	0.0150436	0.436807	0.0494311	0.677333	0.032	0.529023	0.0347715
121	DRD3	SMILES	Learnable	CNN	0.910303	0.01255	0.789867	0.0144984	0.513218	0.0625633	0.642667	0.03415	0.567665	0.0337035
122	DRD3	SMILES	Learnable	CNN	0.918545	0.00732907	0.7848	0.01864	0.548073	0.0411419	0.621333	0.0382739	0.58132	0.0302583
123	DRD3	SMILES	Learnable	CNN	0.909333	0.0110403	0.765333	0.0403077	0.504291	0.0530007	0.589333	0.0861626	0.540335	0.0547715
124	DRD3	SMILES	Learnable	CNN	0.880485	0.0179066	0.772267	0.0215638	0.406215	0.0523816	0.64	0.0279682	0.495936	0.0467724
125	DRD3	SMILES	Learnable	CNN	0.913939	0.00490872	0.790667	0.0282434	0.523113	0.0242784	0.64	0.0625389	0.573838	0.0277415
126	DRD3	SMILES	Learnable	CNN	0.913939	0.00843274	0.791867	0.0158515	0.52403	0.0392817	0.642667	0.0308689	0.57647	0.0301578
127	DRD3	SMILES	Learnable	CNN	0.912727	0.0102566	0.7696	0.0286577	0.519189	0.0488702	0.594667	0.0543895	0.553547	0.0465846
128	DRD3	SMILES	Learnable	CNN	0.891394	0.0156284	0.798667	0.0318692	0.440621	0.0462405	0.685333	0.0575654	0.535497	0.0486899
129	DRD3	SMILES	Learnable	CNN	0.91297	0.0138076	0.788933	0.0285333	0.522997	0.0718466	0.637333	0.0529318	0.572698	0.0556857
130	DRD3	SMILES	Learnable	CNN	0.917333	0.0103819	0.779333	0.0259161	0.546206	0.0544458	0.610667	0.0568194	0.573572	0.0382566
131	DRD3	SMILES	Learnable	CNN	0.910061	0.00560205	0.757333	0.0308372	0.50431	0.0271736	0.570667	0.0638888	0.534378	0.0393178
132	DRD3	SMILES	Learnable	CNN	0.881455	0.0183571	0.7824	0.0298667	0.410462	0.0524476	0.661333	0.0466476	0.505796	0.0525085
133	DRD3	SMILES	Learnable	CNN	0.915879	0.00576746	0.783333	0.021795	0.533335	0.0262687	0.621333	0.0474037	0.572784	0.0267053
134	DRD3	SMILES	Learnable	CNN	0.918788	0.00860521	0.772933	0.0375318	0.547925	0.0412709	0.594667	0.0738045	0.569657	0.0548008
135	DRD3	SMILES	Learnable	CNN	0.914667	0.0108578	0.779067	0.0253074	0.530506	0.052177	0.613333	0.0519829	0.567099	0.0421286
136	DRD3	SMILES	Learnable	CNN	0.904	0.0139557	0.7936	0.0163277	0.486179	0.0479615	0.658667	0.041825	0.556792	0.0302734
137	DRD3	SMILES	Learnable	CNN	0.92	0.00659465	0.7748	0.0238603	0.562817	0.0450481	0.597333	0.0586667	0.575409	0.0159923
138	DRD3	SMILES	Learnable	CNN	0.921697	0.0108578	0.774533	0.0115578	0.574149	0.0612479	0.594667	0.027455	0.581642	0.0305072
139	DRD3	SMILES	Learnable	CNN	0.917091	0.0092185	0.7624	0.0376949	0.543529	0.0544095	0.573333	0.0772873	0.555692	0.0538238
140	DRD3	SMILES	Learnable	CNN	0.912727	0.00789276	0.8044	0.0218789	0.516434	0.0320679	0.672	0.043492	0.583406	0.0325791
141	DRD3	SMILES	Learnable	CNN	0.922424	0.00632165	0.782133	0.0483016	0.568569	0.0300291	0.610667	0.103073	0.584576	0.0584811
142	DRD3	SMILES	Learnable	CNN	0.926303	0.00930732	0.784267	0.0260823	0.597249	0.0576377	0.610667	0.0555538	0.601316	0.0403848
143	DRD3	SMILES	Learnable	CNN	0.908848	0.00779536	0.774667	0.0384685	0.499214	0.0358867	0.610667	0.0806198	0.547458	0.0469325
144	DRD3	SMILES	Learnable	CNN	0.849455	0.00985925	0.7936	0.0307032	0.344615	0.0210161	0.725333	0.0683	0.466457	0.0287429
145	DRD3	SMILES	Learnable	CNN	0.879515	0.0190515	0.802933	0.0205377	0.411189	0.0451799	0.709333	0.0271948	0.519573	0.0428331
146	DRD3	SMILES	Learnable	CNN	0.892848	0.00791507	0.818667	0.0106916	0.446901	0.0242637	0.728	0.0261279	0.553108	0.0171398
147	DRD3	SMILES	Learnable	CNN	0.895273	0.00561253	0.7768	0.067316	0.444042	0.0276371	0.632	0.149095	0.516136	0.0642111
148	DRD3	SMILES	Learnable	CNN	0.848242	0.0108253	0.740133	0.0239718	0.323113	0.0278031	0.608	0.0426667	0.421801	0.032993
149	DRD3	SMILES	Learnable	CNN	0.892848	0.00696733	0.803067	0.0191907	0.443664	0.022917	0.693333	0.040442	0.54056	0.0238751
150	DRD3	SMILES	Learnable	CNN	0.901091	0.00798897	0.7896	0.0266853	0.469112	0.0291293	0.653333	0.0546504	0.545325	0.0343307
151	DRD3	SMILES	Learnable	CNN	0.886061	0.0113189	0.776533	0.0414115	0.421012	0.028678	0.642667	0.0984863	0.504316	0.0342408
152	DRD3	SMILES	Learnable	CNN	0.872727	0.0111357	0.7896	0.0291985	0.387898	0.0332244	0.688	0.053066	0.495929	0.0398689
153	DRD3	SMILES	Learnable	CNN	0.909091	0.0130549	0.8156	0.00412257	0.50885	0.0645722	0.701333	0.0247296	0.586183	0.0298451
154	DRD3	SMILES	Learnable	CNN	0.900606	0.00484848	0.819333	0.0283251	0.469697	0.0165117	0.72	0.0613913	0.567576	0.0265772
155	DRD3	SMILES	Learnable	CNN	0.884121	0.0160184	0.768267	0.0500162	0.411019	0.0544913	0.626667	0.0987027	0.494932	0.0669825
156	DRD3	SMILES	Learnable	CNN	0.874909	0.00851596	0.7836	0.0176414	0.391626	0.0243491	0.672	0.0353773	0.4944	0.0242597
157	DRD3	SMILES	Learnable	CNN	0.905455	0.0122897	0.8136	0.0213899	0.48883	0.0472465	0.701333	0.0353773	0.575473	0.0423802
158	DRD3	SMILES	Learnable	CNN	0.903515	0.0090901	0.796933	0.00943375	0.480848	0.0343652	0.666667	0.0223109	0.557643	0.0217668
159	DRD3	SMILES	Learnable	CNN	0.898667	0.0146982	0.790667	0.0189924	0.466392	0.056882	0.658667	0.0373333	0.54375	0.0393801
160	DRD3	SMILES	Learnable	CNN	0.869333	0.0116616	0.785333	0.0220222	0.379849	0.0316814	0.682667	0.0371424	0.48785	0.0343783
161	DRD3	SMILES	Learnable	CNN	0.907636	0.00918017	0.8112	0.0157954	0.496786	0.0346087	0.693333	0.033731	0.57781	0.0264973
162	DRD3	SMILES	Learnable	CNN	0.913939	0.0103137	0.799067	0.016224	0.526828	0.0525058	0.658667	0.0382739	0.583043	0.0290343
163	DRD3	SMILES	Learnable	CNN	0.899394	0.0164955	0.762267	0.0552788	0.476251	0.0637599	0.594667	0.134025	0.513341	0.0545966
164	DRD3	SMILES	Learnable	CNN	0.891636	0.0128187	0.818	0.0281898	0.443167	0.0398108	0.728	0.0496029	0.550594	0.0434153
165	DRD3	SMILES	Learnable	CNN	0.913455	0.0120872	0.8	0.0203262	0.525192	0.0581731	0.661333	0.043492	0.582979	0.0372809
166	DRD3	SMILES	Learnable	CNN	0.919758	0.012837	0.799867	0.0337557	0.559158	0.0725189	0.653333	0.0754247	0.597612	0.047344
167	DRD3	SMILES	Learnable	CNN	0.851636	0.101418	0.736	0.0549505	0.41106	0.135037	0.594667	0.0537318	0.466722	0.113373
168	DRD3	SMILES	Learnable	CNN	0.886545	0.0168061	0.7756	0.0231309	0.424443	0.0561943	0.64	0.0429987	0.508526	0.0466751
169	DRD3	SMILES	Learnable	CNN	0.913212	0.0109655	0.784267	0.0332442	0.522673	0.0512213	0.626667	0.0695382	0.567495	0.0460158
170	DRD3	SMILES	Learnable	CNN	0.914182	0.011381	0.7848	0.0185683	0.532912	0.0595555	0.626667	0.0477028	0.57156	0.0253029
171	DRD3	SMILES	Learnable	CNN	0.908121	0.0183251	0.776667	0.0211996	0.506595	0.0687759	0.616	0.039911	0.552737	0.0486084
172	DRD3	SMILES	Learnable	CNN	0.888727	0.0198788	0.7744	0.0355193	0.431134	0.0685479	0.634667	0.0628791	0.5117	0.0641308
173	DRD3	SMILES	Learnable	CNN	0.90497	0.012634	0.782133	0.0183903	0.489274	0.0609629	0.632	0.0382739	0.549031	0.0381446
174	DRD3	SMILES	Learnable	CNN	0.914909	0.00967877	0.7792	0.0309247	0.527699	0.0468674	0.613333	0.057812	0.567043	0.0499955
175	DRD3	SMILES	Learnable	CNN	0.852606	0.0370092	0.718533	0.0504247	0.333382	0.0820241	0.554667	0.0878787	0.412654	0.0839255
176	DRD3	SMILES	Learnable	CNN	0.897697	0.0195689	0.791333	0.0270998	0.464624	0.065045	0.661333	0.0458791	0.543595	0.0542618
177	DRD3	SMILES	Learnable	CNN	0.914909	0.00378679	0.7768	0.019868	0.528528	0.0184128	0.608	0.043492	0.564532	0.0212747
178	DRD3	SMILES	Learnable	CNN	0.919758	0.0107981	0.811867	0.0174376	0.551687	0.0490124	0.68	0.0357771	0.607633	0.0348975
179	DRD3	SMILES	Learnable	CNN	0.780121	0.197852	0.720667	0.0863162	0.358939	0.168794	0.648	0.138461	0.429065	0.155269
180	DRD3	SMILES	Learnable	CNN	0.844121	0.0376859	0.722267	0.0441907	0.320247	0.0734823	0.573333	0.0608094	0.408352	0.0745543
181	DRD3	SMILES	Learnable	CNN	0.892848	0.00709272	0.776667	0.0244985	0.43868	0.0266645	0.634667	0.0503146	0.518208	0.0313716
182	DRD3	SMILES	Learnable	CNN	0.900121	0.0127036	0.797467	0.0404319	0.465914	0.0485842	0.672	0.0761752	0.549923	0.0580907
183	DRD3	SMILES	Learnable	CNN	0.895758	0.0133443	0.730267	0.0406756	0.442812	0.0508386	0.528	0.0882824	0.477868	0.0559381
184	DRD3	SMILES	Learnable	CNN	0.883394	0.0132427	0.799067	0.0348243	0.418189	0.0332448	0.696	0.0770108	0.520185	0.0369837
185	DRD3	SMILES	Learnable	CNN	0.900848	0.0109064	0.791867	0.0138269	0.47083	0.0384749	0.658667	0.0261279	0.548153	0.0296813
186	DRD3	SMILES	Learnable	CNN	0.900848	0.0121793	0.788267	0.0207015	0.473532	0.0428235	0.650667	0.05491	0.544914	0.0233543
187	DRD3	SMILES	Learnable	CNN	0.866182	0.033032	0.744	0.0821013	0.364768	0.0932754	0.594667	0.154942	0.448799	0.109142
188	DRD3	SMILES	Learnable	CNN	0.890182	0.0123041	0.7992	0.0282509	0.436304	0.038069	0.688	0.0563166	0.532964	0.0397612
189	DRD3	SMILES	Learnable	CNN	0.910303	0.0111883	0.791067	0.0232918	0.511679	0.0500046	0.645333	0.0563166	0.567483	0.0302907
190	DRD3	SMILES	Learnable	CNN	0.901818	0.00857099	0.8164	0.0205636	0.474807	0.029258	0.712	0.0426667	0.568943	0.0281013
191	DRD3	SMILES	Learnable	CNN	0.831273	0.0524018	0.744	0.0700121	0.319648	0.0952604	0.637333	0.121443	0.418561	0.0977717
192	DRD3	SMILES	Learnable	CNN	0.88897	0.0103308	0.784133	0.0154079	0.431013	0.0285287	0.656	0.0424997	0.518407	0.0153384
193	DRD3	SMILES	Learnable	CNN	0.904	0.0127912	0.79	0.0153014	0.486396	0.0575153	0.650667	0.0371424	0.553819	0.0325338
194	DRD3	SMILES	Learnable	CNN	0.910788	0.00523322	0.782933	0.0178965	0.508327	0.0224486	0.626667	0.0377124	0.560676	0.0229279
195	DRD3	SMILES	Learnable	CNN	0.809455	0.0574264	0.6792	0.0227504	0.27442	0.0958376	0.52	0.0730297	0.344055	0.0592263
196	DRD3	SMILES	Learnable	CNN	0.893333	0.00774241	0.785333	0.0299689	0.442739	0.0264215	0.653333	0.0679869	0.526121	0.0297425
197	DRD3	SMILES	Learnable	CNN	0.917576	0.00843274	0.760267	0.0303801	0.546212	0.050693	0.568	0.0611592	0.555515	0.0483923
198	DRD3	SMILES	Learnable	CNN	0.909818	0.00937652	0.7668	0.0282792	0.510876	0.0481396	0.592	0.0693333	0.543809	0.0235206
199	DRD3	SMILES	Learnable	CNN	0.876121	0.0495839	0.718267	0.120735	0.318952	0.186054	0.525333	0.269663	0.393305	0.218637
200	DRD3	SMILES	Learnable	CNN	0.905212	0.00691653	0.794267	0.0393109	0.484154	0.0284825	0.658667	0.0841586	0.5563	0.0440533
201	DRD3	SMILES	Learnable	CNN	0.916121	0.00481198	0.789467	0.0103056	0.532931	0.0231045	0.634667	0.0180862	0.57925	0.0199914
202	DRD3	SMILES	Learnable	CNN	0.910545	0.00798161	0.7828	0.033107	0.512075	0.0405236	0.626667	0.077746	0.559059	0.0278822
203	DRD3	SMILES	Learnable	CNN	0.698909	0.28905	0.5176	0.02543	0.0424012	0.0523909	0.296	0.385368	0.0729192	0.0895114
204	DRD3	SMILES	Learnable	CNN	0.888242	0.0121309	0.754933	0.0141773	0.423714	0.0414894	0.592	0.0373333	0.491686	0.0237683
205	DRD3	SMILES	Learnable	CNN	0.918303	0.00733709	0.769067	0.0188118	0.550682	0.0399868	0.586667	0.0421637	0.566448	0.0270422
206	DRD3	SMILES	Learnable	CNN	0.905212	0.00949486	0.787067	0.026072	0.486198	0.0421554	0.642667	0.0529318	0.552316	0.0371695
207	DRD3	SMILES	Learnable	CNN	0.838545	0.0483598	0.7096	0.0575772	0.318485	0.10683	0.552	0.0926067	0.395825	0.0945124
208	DRD3	SMILES	Learnable	CNN	0.895515	0.0103535	0.754133	0.015193	0.446196	0.0360979	0.581333	0.0333067	0.503634	0.0269028
209	DRD3	SMILES	Learnable	CNN	0.911758	0.0162153	0.760667	0.0253333	0.526311	0.0827119	0.576	0.0542586	0.545292	0.0515584
210	DRD3	SMILES	Learnable	CNN	0.913697	0.0142681	0.778533	0.0278995	0.530138	0.0658216	0.613333	0.0584237	0.565186	0.0479089
211	DRD3	SMILES	Learnable	CNN	0.876848	0.0538848	0.605867	0.0874177	0.218122	0.19578	0.274667	0.236959	0.227812	0.189512
212	DRD3	SMILES	Learnable	CNN	0.912	0.0169628	0.7608	0.0260645	0.52415	0.0752381	0.576	0.0472535	0.546197	0.0563953
213	DRD3	SMILES	Learnable	CNN	0.918788	0.0093577	0.764533	0.0344362	0.555477	0.0500034	0.576	0.0732242	0.562136	0.0470338
214	DRD3	SMILES	Learnable	CNN	0.916848	0.00834869	0.768267	0.0299647	0.542641	0.0445942	0.586667	0.0647731	0.561298	0.0394176
215	DRD3	SMILES	Learnable	CNN	0.720242	0.288756	0.540133	0.0646225	0.0553346	0.0726419	0.32	0.409314	0.0909113	0.115863
216	DRD3	SMILES	Learnable	CNN	0.878788	0.0112669	0.791733	0.0272	0.403328	0.0296144	0.685333	0.0543895	0.507114	0.0340185
217	DRD3	SMILES	Learnable	CNN	0.907152	0.00566464	0.773733	0.0222735	0.492174	0.0266736	0.610667	0.0472535	0.544202	0.0277623
218	DRD3	SMILES	Learnable	CNN	0.903515	0.00692502	0.766933	0.0323992	0.475458	0.0311373	0.6	0.0663995	0.529626	0.0405801
219	DRD3	SMILES	Learnable	CNN	0.907879	0.00558103	0.726133	0.00889844	0.49661	0.03004	0.504	0.0258543	0.498821	0.00639457
220	DRD3	SMILES	Learnable	CNN	0.869333	0.00888742	0.781733	0.014791	0.37846	0.0214494	0.674667	0.027455	0.484599	0.022051
221	DRD3	SMILES	Learnable	CNN	0.888	0.021637	0.768	0.0156006	0.435956	0.0678031	0.621333	0.0503146	0.506008	0.0336504
222	DRD3	SMILES	Learnable	CNN	0.907636	0.00544241	0.7536	0.033927	0.496833	0.0294322	0.565333	0.0793753	0.524659	0.0276579
223	DRD3	SMILES	Learnable	CNN	0.902061	0.00875417	0.740933	0.0457522	0.469998	0.0388077	0.544	0.10376	0.498851	0.0496319
224	DRD3	SMILES	Learnable	CNN	0.870788	0.0114634	0.781333	0.0250582	0.382354	0.0281048	0.672	0.0550394	0.486221	0.0286954
225	DRD3	SMILES	Learnable	CNN	0.902788	0.00708443	0.772533	0.0139994	0.47532	0.0275303	0.613333	0.0326599	0.5345	0.018582
226	DRD3	SMILES	Learnable	CNN	0.907879	0.00836276	0.758533	0.0349817	0.498153	0.0427666	0.576	0.0779287	0.530777	0.0373093
227	DRD3	SMILES	Learnable	CNN	0.898909	0.00470078	0.7152	0.0419405	0.446938	0.0287833	0.490667	0.0913698	0.464817	0.0549481
228	DRD3	SMILES	Learnable	CNN	0.882909	0.0218532	0.7856	0.0274602	0.418563	0.0540121	0.666667	0.0519829	0.511703	0.0484141
229	DRD3	SMILES	Learnable	CNN	0.913939	0.00636796	0.784667	0.030533	0.521792	0.0295791	0.626667	0.0619677	0.568708	0.0402312
230	DRD3	SMILES	Learnable	CNN	0.911758	0.0111726	0.781067	0.0258426	0.521313	0.0570886	0.621333	0.064	0.562026	0.0259867
231	DRD3	SMILES	Learnable	CNN	0.910545	0.00590839	0.7564	0.0403068	0.507951	0.0326908	0.568	0.0870657	0.533128	0.0464343
232	DRD3	SMILES	Learnable	CNN	0.875879	0.0154011	0.794933	0.0281665	0.398291	0.0410754	0.696	0.0472535	0.506128	0.0437351
233	DRD3	SMILES	Learnable	CNN	0.903515	0.00768909	0.802933	0.0152409	0.479503	0.0291672	0.68	0.0279682	0.562072	0.0267058
234	DRD3	SMILES	Learnable	CNN	0.909818	0.00983538	0.7776	0.0136405	0.507956	0.0411586	0.616	0.0330925	0.554865	0.0229552
235	DRD3	SMILES	Learnable	CNN	0.91297	0.00674445	0.767333	0.0452018	0.523359	0.0406897	0.589333	0.101684	0.548296	0.0459688
236	DRD3	SMILES	Learnable	CNN	0.896727	0.02007	0.8064	0.0320987	0.46148	0.0651329	0.696	0.050173	0.553737	0.0612562
237	DRD3	SMILES	Learnable	CNN	0.92097	0.00708443	0.776533	0.0438997	0.559542	0.0314798	0.6	0.0904311	0.57703	0.0560484
238	DRD3	SMILES	Learnable	CNN	0.912242	0.00523322	0.783733	0.0145974	0.514428	0.0235205	0.626667	0.0266667	0.564959	0.0243184
239	DRD3	SMILES	Learnable	CNN	0.912727	0.0100248	0.7888	0.0560514	0.523334	0.0508111	0.637333	0.126041	0.566252	0.0529545
240	DRD3	SMILES	Learnable	CNN	0.902788	0.00683103	0.804933	0.0216008	0.476188	0.0264158	0.685333	0.041825	0.561683	0.0301013
241	DRD3	SMILES	Learnable	CNN	0.918788	0.00563343	0.783733	0.0410931	0.547505	0.0286646	0.618667	0.0882824	0.577946	0.048565
242	DRD3	SMILES	Learnable	CNN	0.922667	0.0134409	0.767867	0.0441843	0.576664	0.0731674	0.578667	0.0858319	0.575616	0.0726865
243	DRD3	SMILES	Learnable	CNN	0.906667	0.0132116	0.775867	0.024285	0.496233	0.0550012	0.616	0.05491	0.546642	0.0386578
244	DRD3	SMILES	Learnable	CNN	0.897212	0.0247273	0.792267	0.0198957	0.47059	0.0827178	0.664	0.0330925	0.546136	0.0577951
245	DRD3	SMILES	Learnable	CNN	0.922667	0.00683103	0.777467	0.0260099	0.574699	0.0432705	0.6	0.0565685	0.584687	0.0326552
246	DRD3	SMILES	Learnable	CNN	0.91903	0.00841181	0.783867	0.025056	0.55018	0.0446973	0.618667	0.0496029	0.581443	0.04096
247	DRD3	SMILES	Learnable	CNN	0.910788	0.0111778	0.791333	0.0362485	0.511898	0.0501004	0.645333	0.0793753	0.567688	0.0443232
248	DRD3	SMILES	Learnable	CNN	0.917091	0.00625624	0.7972	0.0231032	0.536525	0.0289097	0.650667	0.0457238	0.58767	0.0323747
249	DRD3	SMILES	Learnable	CNN	0.921939	0.0108578	0.789067	0.0298339	0.569049	0.0622219	0.626667	0.0619677	0.593727	0.0481114
250	DRD3	SMILES	Learnable	CNN	0.915636	0.0080622	0.7976	0.0340656	0.53242	0.0436603	0.653333	0.0735149	0.583914	0.0369748
251	DRD3	SMILES	Learnable	CNN	0.917576	0.0139683	0.780667	0.0293091	0.559556	0.0857517	0.613333	0.0735149	0.576508	0.0331712
252	DRD3	SMILES	Learnable	CNN	0.861091	0.0088277	0.7832	0.0141384	0.36221	0.0188912	0.688	0.0310984	0.474127	0.0183395
253	DRD3	SMILES	Learnable	CNN	0.886788	0.0137905	0.799733	0.0251063	0.427939	0.0414521	0.693333	0.0505964	0.527886	0.0383885
254	DRD3	SMILES	Learnable	CNN	0.89697	0.00514259	0.832933	0.0128	0.460019	0.0161219	0.754667	0.0287209	0.571216	0.0141269
255	DRD3	SMILES	Learnable	CNN	0.899394	0.011448	0.735867	0.0573603	0.451633	0.0584156	0.536	0.116665	0.487818	0.079732
256	DRD3	SMILES	Learnable	CNN	0.860364	0.00401284	0.7888	0.02277	0.361496	0.0132436	0.701333	0.0481479	0.476875	0.0215322
257	DRD3	SMILES	Learnable	CNN	0.892364	0.0063864	0.8052	0.0132491	0.442928	0.0191026	0.698667	0.0322215	0.54146	0.0143406
258	DRD3	SMILES	Learnable	CNN	0.904242	0.00932625	0.778133	0.0473125	0.483545	0.0327887	0.624	0.108452	0.538944	0.0457068
259	DRD3	SMILES	Learnable	CNN	0.878788	0.0261436	0.782133	0.0355263	0.412493	0.0576614	0.664	0.0905882	0.501955	0.041234
260	DRD3	SMILES	Learnable	CNN	0.88	0.00975739	0.8032	0.0341198	0.407719	0.0321973	0.709333	0.0649923	0.517669	0.0424946
261	DRD3	SMILES	Learnable	CNN	0.898424	0.00354636	0.786933	0.0187692	0.458726	0.0126165	0.650667	0.0407922	0.537644	0.0188971
262	DRD3	SMILES	Learnable	CNN	0.901091	0.00653197	0.7908	0.051151	0.473624	0.0232717	0.656	0.121443	0.5424	0.0330562
263	DRD3	SMILES	Learnable	CNN	0.869091	0.0220726	0.7792	0.0235868	0.382871	0.0525243	0.669333	0.03901	0.485047	0.0462193
264	DRD3	SMILES	Learnable	CNN	0.880727	0.0134015	0.7916	0.0210506	0.409131	0.0382757	0.682667	0.0330925	0.511168	0.0379546
265	DRD3	SMILES	Learnable	CNN	0.913212	0.0178573	0.801067	0.0316301	0.526347	0.084021	0.664	0.05491	0.584868	0.0660395
266	DRD3	SMILES	Learnable	CNN	0.909091	0.0034284	0.824	0.0124722	0.500108	0.013033	0.72	0.0252982	0.590098	0.0152769
267	DRD3	SMILES	Learnable	CNN	0.909333	0.00756581	0.783333	0.0318552	0.501111	0.0356235	0.629333	0.0644429	0.557095	0.0425985
268	DRD3	SMILES	Learnable	CNN	0.882667	0.00386361	0.797467	0.0144677	0.41361	0.00947467	0.693333	0.033731	0.517743	0.011965
269	DRD3	SMILES	Learnable	CNN	0.912	0.0124937	0.7944	0.0290795	0.514958	0.0571354	0.650667	0.0515709	0.574346	0.0532905
270	DRD3	SMILES	Learnable	CNN	0.907152	0.00688246	0.776133	0.0174427	0.494517	0.0304766	0.616	0.0424997	0.546772	0.0165507
271	DRD3	SMILES	Learnable	CNN	0.894061	0.0185197	0.789333	0.0164654	0.452189	0.0586772	0.661333	0.0261279	0.534853	0.0445152
272	DRD3	SMILES	Learnable	CNN	0.890667	0.0129963	0.789867	0.0231494	0.436892	0.04692	0.666667	0.040442	0.527005	0.0420852
273	DRD3	SMILES	Learnable	CNN	0.914909	0.0125594	0.7732	0.0215712	0.534784	0.0668673	0.6	0.0413118	0.563445	0.0458341
274	DRD3	SMILES	Learnable	CNN	0.917333	0.00740883	0.809333	0.0338178	0.536398	0.0339597	0.677333	0.0702504	0.597417	0.0406981
275	DRD3	SMILES	Learnable	CNN	0.894061	0.00450935	0.702933	0.0721426	0.413948	0.0488034	0.469333	0.155126	0.433913	0.0985581
276	DRD3	SMILES	Learnable	CNN	0.877818	0.0101529	0.7756	0.0275475	0.396187	0.0303781	0.650667	0.0555538	0.491891	0.035777
277	DRD3	SMILES	Learnable	CNN	0.911758	0.0169246	0.790667	0.0267299	0.52006	0.0758308	0.642667	0.0449395	0.572654	0.0576669
278	DRD3	SMILES	Learnable	CNN	0.907879	0.00632165	0.772933	0.0282264	0.49444	0.0270704	0.608	0.0575654	0.544652	0.0365091
279	DRD3	SMILES	Learnable	CNN	0.891394	0.0247771	0.798667	0.0178288	0.452474	0.0601956	0.685333	0.062311	0.538804	0.0333446
280	DRD3	SMILES	Learnable	CNN	0.888485	0.00583835	0.777867	0.0250134	0.424989	0.0205298	0.642667	0.0522558	0.511145	0.0285174
281	DRD3	SMILES	Learnable	CNN	0.912485	0.0159595	0.773067	0.0206671	0.525674	0.0850735	0.602667	0.0296947	0.559261	0.0567414
282	DRD3	SMILES	Learnable	CNN	0.914909	0.0159227	0.7744	0.0327837	0.537738	0.0840655	0.602667	0.0621968	0.564956	0.061585
283	DRD3	SMILES	Learnable	CNN	0.903515	0.0116414	0.715333	0.109429	0.382301	0.194922	0.485333	0.248673	0.424444	0.21288
284	DRD3	SMILES	Learnable	CNN	0.895758	0.0124796	0.777067	0.032369	0.44963	0.0483825	0.632	0.0611592	0.524726	0.0504834
285	DRD3	SMILES	Learnable	CNN	0.923152	0.0090901	0.793333	0.0178985	0.572	0.0501875	0.634667	0.0310984	0.601066	0.0382418
286	DRD3	SMILES	Learnable	CNN	0.916606	0.00801834	0.792133	0.0179847	0.537317	0.0439405	0.64	0.0367575	0.583007	0.0311423
287	DRD3	SMILES	Learnable	CNN	0.898424	0.0129737	0.768933	0.0179609	0.465641	0.0549242	0.610667	0.0522558	0.523398	0.018115
288	DRD3	SMILES	Learnable	CNN	0.867394	0.0168236	0.765067	0.0385437	0.370354	0.0476198	0.64	0.0720494	0.468268	0.0530314
289	DRD3	SMILES	Learnable	CNN	0.890667	0.0120824	0.783867	0.0315366	0.436345	0.0414562	0.653333	0.0715542	0.520733	0.0368421
290	DRD3	SMILES	Learnable	CNN	0.897939	0.0135714	0.779467	0.0340781	0.461016	0.0436041	0.634667	0.079822	0.530645	0.0387315
291	DRD3	SMILES	Learnable	CNN	0.863273	0.0498793	0.7772	0.0541166	0.387729	0.095947	0.672	0.0738045	0.486254	0.0931894
292	DRD3	SMILES	Learnable	CNN	0.86303	0.00751124	0.779467	0.0237745	0.364236	0.0167223	0.677333	0.0529318	0.473103	0.02228
293	DRD3	SMILES	Learnable	CNN	0.901091	0.00696733	0.7932	0.0176353	0.470829	0.0233432	0.661333	0.043492	0.548683	0.0156207
294	DRD3	SMILES	Learnable	CNN	0.900364	0.0139557	0.8012	0.0135542	0.473125	0.04812	0.68	0.0347691	0.555617	0.0300981
295	DRD3	SMILES	Learnable	CNN	0.83103	0.053852	0.709067	0.0516029	0.319451	0.115416	0.56	0.0983418	0.389426	0.0806639
296	DRD3	SMILES	Learnable	CNN	0.893818	0.00813477	0.8024	0.0202982	0.44684	0.0286276	0.690667	0.0407922	0.542039	0.0280562
297	DRD3	SMILES	Learnable	CNN	0.905455	0.00969697	0.7764	0.0219883	0.487943	0.0399972	0.618667	0.0488808	0.54366	0.0305077
298	DRD3	SMILES	Learnable	CNN	0.903758	0.0135974	0.770667	0.0472026	0.494139	0.0596874	0.608	0.12003	0.531905	0.0245667
299	DRD3	SMILES	Learnable	CNN	0.710061	0.287001	0.674933	0.0832523	0.336079	0.172618	0.632	0.188298	0.383573	0.144564
300	DRD3	SMILES	Learnable	CNN	0.891394	0.0100716	0.784267	0.0190653	0.43797	0.0290817	0.653333	0.0469515	0.522721	0.021503
301	DRD3	SMILES	Learnable	CNN	0.906909	0.0116364	0.7964	0.01602	0.496575	0.0449622	0.661333	0.0391918	0.564892	0.0262077
302	DRD3	SMILES	Learnable	CNN	0.910545	0.0122993	0.7648	0.0219673	0.510517	0.057286	0.586667	0.0347691	0.545363	0.0469107
303	DRD3	SMILES	Learnable	CNN	0.862061	0.057595	0.756133	0.045994	0.392256	0.106963	0.626667	0.0720494	0.471215	0.090335
304	DRD3	SMILES	Learnable	CNN	0.885818	0.00570599	0.7692	0.0177609	0.415674	0.018886	0.626667	0.0386437	0.499309	0.0207803
305	DRD3	SMILES	Learnable	CNN	0.913939	0.00990682	0.765467	0.0181176	0.527083	0.0535463	0.584	0.0308689	0.553346	0.0400233
306	DRD3	SMILES	Learnable	CNN	0.913455	0.00772721	0.7676	0.01175	0.526142	0.0445584	0.589333	0.0308689	0.55382	0.0175772
307	DRD3	SMILES	Learnable	CNN	0.853576	0.0666971	0.710667	0.056871	0.361238	0.112711	0.536	0.101684	0.419129	0.101746
308	DRD3	SMILES	Learnable	CNN	0.900121	0.00511969	0.772267	0.024428	0.464026	0.0178048	0.616	0.0568194	0.52779	0.0219605
309	DRD3	SMILES	Learnable	CNN	0.919515	0.0127728	0.770933	0.0259182	0.56715	0.0803867	0.589333	0.0604575	0.572618	0.0405302
310	DRD3	SMILES	Learnable	CNN	0.916121	0.0104945	0.803867	0.0256382	0.539069	0.0560082	0.666667	0.0619677	0.591583	0.0272526
311	DRD3	SMILES	Learnable	CNN	0.592727	0.335199	0.56	0.0495867	0.14977	0.120023	0.52	0.387631	0.181616	0.101069
312	DRD3	SMILES	Learnable	CNN	0.887515	0.00851596	0.760533	0.0169569	0.419706	0.0264022	0.605333	0.0382739	0.494759	0.0228697
313	DRD3	SMILES	Learnable	CNN	0.913455	0.00817081	0.7796	0.027932	0.52016	0.0375497	0.616	0.0529318	0.563814	0.0427889
314	DRD3	SMILES	Learnable	CNN	0.910788	0.0142309	0.778133	0.0299463	0.515462	0.0663107	0.616	0.0621968	0.557814	0.0508098
315	DRD3	SMILES	Learnable	CNN	0.90303	0.00751124	0.634667	0.111998	0.270497	0.222501	0.306667	0.253964	0.287088	0.23661
316	DRD3	SMILES	Learnable	CNN	0.891394	0.0141273	0.769867	0.0140247	0.437314	0.046241	0.621333	0.0287209	0.511639	0.03312
317	DRD3	SMILES	Learnable	CNN	0.908121	0.0143911	0.755067	0.0230115	0.510302	0.0833009	0.568	0.0537318	0.531065	0.0380234
318	DRD3	SMILES	Learnable	CNN	0.907152	0.00947007	0.760533	0.0102883	0.496727	0.0428314	0.581333	0.0322215	0.533225	0.0152117
319	DRD3	SMILES	Learnable	CNN	0.708606	0.274328	0.569733	0.0791461	0.102751	0.0948839	0.4	0.362019	0.154351	0.135765
320	DRD3	SMILES	Learnable	CNN	0.901818	0.0173972	0.742	0.00869227	0.480186	0.0701373	0.546667	0.0326599	0.506294	0.0313144
321	DRD3	SMILES	Learnable	CNN	0.912242	0.00791507	0.787333	0.0236455	0.518566	0.0386791	0.634667	0.0556816	0.56789	0.0225792
322	DRD3	SMILES	Learnable	CNN	0.903515	0.0146782	0.723733	0.0278778	0.484645	0.0698213	0.504	0.0666133	0.487554	0.0433596
323	DRD3	SMILES	Learnable	CNN	0.704485	0.274023	0.596267	0.0769445	0.182461	0.142483	0.464	0.299736	0.232002	0.146293
324	DRD3	SMILES	Learnable	CNN	0.861818	0.0192571	0.7752	0.0243216	0.364222	0.0448833	0.669333	0.0407922	0.470525	0.0431689
325	DRD3	SMILES	Learnable	CNN	0.896485	0.00347944	0.776267	0.0126041	0.450739	0.0127962	0.629333	0.0284722	0.524908	0.012714
326	DRD3	SMILES	Learnable	CNN	0.901333	0.0107216	0.746533	0.0201567	0.467137	0.0473432	0.557333	0.03415	0.507643	0.0393571
327	DRD3	SMILES	Learnable	CNN	0.902788	0.0051082	0.738933	0.0275604	0.470809	0.0265896	0.538667	0.0611592	0.500651	0.0308092
328	DRD3	SMILES	Learnable	CNN	0.88	0.0146862	0.7672	0.0256867	0.4016	0.0397868	0.629333	0.0494593	0.489167	0.0393476
329	DRD3	SMILES	Learnable	CNN	0.884121	0.0180374	0.744267	0.00975796	0.410858	0.0463843	0.573333	0.0279682	0.476105	0.0297501
330	DRD3	SMILES	Learnable	CNN	0.904727	0.00576746	0.7532	0.02732	0.479549	0.0253156	0.568	0.0563166	0.519263	0.0351171
331	DRD3	SMILES	Learnable	CNN	0.879515	0.0253168	0.770533	0.0321591	0.40979	0.0536245	0.637333	0.0806198	0.492987	0.0420166
332	DRD3	SMILES	Learnable	CNN	0.883636	0.0162261	0.7704	0.0241389	0.415329	0.0448076	0.632	0.0581798	0.498192	0.0332529
333	DRD3	SMILES	Learnable	CNN	0.908606	0.00272121	0.762533	0.027874	0.49904	0.0124114	0.584	0.0644429	0.535961	0.0222525
334	DRD3	SMILES	Learnable	CNN	0.907636	0.0051654	0.7332	0.0382632	0.490219	0.0262275	0.52	0.0791061	0.503386	0.0492838
335	DRD3	SMILES	Learnable	CNN	0.903758	0.00511969	0.729867	0.0495606	0.472096	0.0243149	0.517333	0.108779	0.48817	0.0650285
336	DRD3	SMILES	Learnable	CNN	0.88897	0.0202914	0.800933	0.0202324	0.438886	0.0580989	0.693333	0.0377124	0.535049	0.0468461
337	DRD3	SMILES	Learnable	CNN	0.914424	0.0090901	0.775333	0.0405013	0.536354	0.0674476	0.605333	0.0929898	0.56072	0.0384149
338	DRD3	SMILES	Learnable	CNN	0.915394	0.00819953	0.785467	0.0310795	0.535478	0.0451457	0.626667	0.0715542	0.573044	0.0293421
339	DRD3	SMILES	Learnable	CNN	0.906424	0.0111462	0.774533	0.0179104	0.491977	0.0501497	0.613333	0.0315524	0.544947	0.0381985
340	DRD3	SMILES	Learnable	CNN	0.890424	0.0185989	0.792133	0.0164244	0.441213	0.0542463	0.672	0.0343576	0.530161	0.0405091
341	DRD3	SMILES	Learnable	CNN	0.912727	0.00863929	0.7888	0.0335788	0.518155	0.0405506	0.637333	0.0712554	0.569531	0.0428898
342	DRD3	SMILES	Learnable	CNN	0.918545	0.00844667	0.7824	0.0255903	0.549794	0.0399801	0.616	0.0555538	0.578851	0.0317572
343	DRD3	SMILES	Learnable	CNN	0.901333	0.0090901	0.781333	0.0190251	0.470825	0.0350725	0.634667	0.0400888	0.539488	0.0290049
344	DRD3	SMILES	Learnable	CNN	0.909333	0.0160696	0.810933	0.0235838	0.506748	0.0568962	0.690667	0.039911	0.583045	0.0476602
345	DRD3	SMILES	Learnable	CNN	0.916848	0.0145777	0.786267	0.038599	0.548409	0.0758915	0.626667	0.0851665	0.578418	0.0557228
346	DRD3	SMILES	Learnable	CNN	0.920242	0.00310455	0.777333	0.0279778	0.556231	0.01404	0.602667	0.0592696	0.577445	0.0318197
347	DRD3	SMILES	Learnable	CNN	0.909333	0.0205332	0.792933	0.0202588	0.524136	0.095618	0.650667	0.0644429	0.570871	0.039884
348	DRD3	SMILES	Learnable	CNN	0.899879	0.0205932	0.794933	0.0222774	0.473073	0.0652092	0.666667	0.0292119	0.551594	0.0543718
349	DRD3	SMILES	Learnable	CNN	0.918788	0.0120726	0.783733	0.0185453	0.5567	0.065545	0.618667	0.0426667	0.582358	0.0347288
350	DRD3	SMILES	Learnable	CNN	0.915879	0.00798897	0.779733	0.0226298	0.533184	0.0378248	0.613333	0.0421637	0.570121	0.037464
351	DRD3	SMILES	Learnable	CNN	0.906424	0.00704283	0.745733	0.0460986	0.491896	0.0339555	0.549333	0.106466	0.512413	0.0407742
352	DRD3	SMILES	Learnable	CNN	0.911515	0.0182705	0.800133	0.0300589	0.517519	0.0725549	0.664	0.0487351	0.580099	0.0616277
353	DRD3	SMILES	Learnable	CNN	0.921455	0.00600704	0.7792	0.0317697	0.570014	0.0457518	0.605333	0.0742847	0.582223	0.0264139
354	DRD3	SMILES	Learnable	CNN	0.926303	0.0044963	0.783067	0.0280463	0.592388	0.0222181	0.608	0.0587877	0.598772	0.0351937
355	DRD3	SMILES	Learnable	CNN	0.912242	0.00753468	0.796933	0.021419	0.516307	0.034739	0.656	0.0487351	0.576204	0.0251082
356	DRD3	SMILES	Learnable	CNN	0.919515	0.0174915	0.796133	0.0179797	0.559947	0.0763084	0.645333	0.027455	0.596954	0.0524115
357	DRD3	SMILES	Learnable	CNN	0.921697	0.00364444	0.791333	0.0322021	0.562402	0.0189158	0.632	0.0698443	0.593091	0.0322119
358	DRD3	SMILES	Learnable	CNN	0.924848	0.00316083	0.772667	0.0242615	0.58803	0.0205566	0.586667	0.0533333	0.585622	0.0259145
359	DRD3	SMILES	Learnable	CNN	0.91297	0.00656786	0.766133	0.0241712	0.519795	0.0320044	0.586667	0.0498888	0.550236	0.0339413
360	DRD3	SMILES	Learnable	CNN	0.848727	0.0128599	0.7752	0.0215506	0.338253	0.0216747	0.685333	0.0503146	0.451964	0.0227547
361	DRD3	SMILES	Learnable	CNN	0.888	0.00940781	0.8076	0.0203856	0.430674	0.0290909	0.709333	0.0371424	0.535625	0.0304659
362	DRD3	SMILES	Learnable	CNN	0.896	0.0112512	0.794	0.0266633	0.455116	0.0324565	0.669333	0.0644429	0.539213	0.0274318
363	DRD3	SMILES	Learnable	CNN	0.894545	0.0130324	0.744	0.03651	0.440226	0.0502689	0.56	0.073997	0.490846	0.0534931
364	DRD3	SMILES	Learnable	CNN	0.867636	0.014144	0.7856	0.0318904	0.37717	0.0332979	0.685333	0.0677774	0.485219	0.0365264
365	DRD3	SMILES	Learnable	CNN	0.902061	0.0114839	0.827333	0.0282937	0.476102	0.0407867	0.736	0.0508768	0.577897	0.0441604
366	DRD3	SMILES	Learnable	CNN	0.911273	0.00783297	0.7964	0.0375532	0.508277	0.0338842	0.656	0.0751413	0.572077	0.0482194
367	DRD3	SMILES	Learnable	CNN	0.885091	0.0167676	0.782	0.0351581	0.424469	0.0393445	0.656	0.0944316	0.509252	0.0197211
368	DRD3	SMILES	Learnable	CNN	0.870061	0.0121793	0.784533	0.0332035	0.380467	0.0356609	0.68	0.0608094	0.487753	0.0441087
369	DRD3	SMILES	Learnable	CNN	0.905939	0.00517677	0.793467	0.0296989	0.486625	0.0213028	0.656	0.0616225	0.558101	0.0339149
370	DRD3	SMILES	Learnable	CNN	0.904	0.0120336	0.7816	0.0241057	0.482552	0.049122	0.632	0.0481479	0.545746	0.0412748
371	DRD3	SMILES	Learnable	CNN	0.885818	0.0137007	0.7812	0.0399898	0.421339	0.0348541	0.653333	0.0908234	0.508759	0.0417087
372	DRD3	SMILES	Learnable	CNN	0.876121	0.00674445	0.797467	0.00968297	0.397891	0.0159441	0.701333	0.0199555	0.507479	0.0149593
373	DRD3	SMILES	Learnable	CNN	0.910061	0.00812754	0.778933	0.0260243	0.505815	0.037838	0.618667	0.0537318	0.555499	0.036886
374	DRD3	SMILES	Learnable	CNN	0.910788	0.0153054	0.790133	0.0282415	0.514772	0.077271	0.642667	0.0515709	0.569323	0.0573152
375	DRD3	SMILES	Learnable	CNN	0.898424	0.0152052	0.776133	0.0457945	0.471051	0.0677649	0.626667	0.113451	0.527481	0.0380684
376	DRD3	SMILES	Learnable	CNN	0.891394	0.0106942	0.813067	0.0227903	0.441963	0.0360132	0.717333	0.0441412	0.546221	0.0346895
377	DRD3	SMILES	Learnable	CNN	0.916848	0.0139389	0.800667	0.0254663	0.540553	0.0708339	0.658667	0.044302	0.592154	0.0535844
378	DRD3	SMILES	Learnable	CNN	0.914424	0.0106942	0.795733	0.0201444	0.532124	0.0595581	0.650667	0.0494593	0.581267	0.0264242
379	DRD3	SMILES	Learnable	CNN	0.894303	0.022656	0.797867	0.0379272	0.460642	0.0776978	0.68	0.090037	0.542353	0.056782
380	DRD3	SMILES	Learnable	CNN	0.898424	0.0130639	0.800133	0.0272842	0.462446	0.0491078	0.68	0.0469515	0.550031	0.0481675
381	DRD3	SMILES	Learnable	CNN	0.917091	0.00534434	0.7972	0.0256936	0.536743	0.0239491	0.650667	0.0542586	0.587219	0.0310882
382	DRD3	SMILES	Learnable	CNN	0.915636	0.0116918	0.7856	0.032443	0.534148	0.0573229	0.626667	0.0653197	0.574753	0.0519723
383	DRD3	SMILES	Learnable	CNN	0.898424	0.0209721	0.795333	0.027322	0.470307	0.0674393	0.669333	0.0535993	0.548694	0.0517217
384	DRD3	SMILES	Learnable	CNN	0.882424	0.00850215	0.775733	0.0147006	0.408647	0.0251824	0.645333	0.0299333	0.499875	0.0227348
385	DRD3	SMILES	Learnable	CNN	0.917091	0.013619	0.7816	0.0382009	0.553194	0.0693768	0.616	0.0897998	0.57414	0.045995
386	DRD3	SMILES	Learnable	CNN	0.918545	0.0109602	0.7788	0.031028	0.557308	0.0691401	0.608	0.0708551	0.575967	0.037638
387	DRD3	SMILES	Learnable	CNN	0.894061	0.00995416	0.767733	0.00855414	0.443252	0.032596	0.613333	0.0168655	0.51376	0.0226807
388	DRD3	SMILES	Learnable	CNN	0.894545	0.0160257	0.7836	0.0308793	0.449203	0.056802	0.648	0.0543895	0.529396	0.0528423
389	DRD3	SMILES	Learnable	CNN	0.914424	0.00634948	0.795733	0.0301097	0.523497	0.026832	0.650667	0.0616225	0.579345	0.037321
390	DRD3	SMILES	Learnable	CNN	0.921212	0.00325246	0.788667	0.0203961	0.559304	0.0138637	0.626667	0.0421637	0.590633	0.0240889
391	DRD3	SMILES	Learnable	CNN	0.903758	0.00768909	0.774267	0.0332067	0.480447	0.0246546	0.616	0.078836	0.536368	0.0275397
392	DRD3	SMILES	Learnable	CNN	0.898909	0.0122322	0.774	0.0322215	0.466836	0.0569952	0.621333	0.075707	0.527784	0.032862
393	DRD3	SMILES	Learnable	CNN	0.914424	0.00517677	0.800533	0.0162612	0.524052	0.0225738	0.661333	0.0343576	0.584159	0.0211599
394	DRD3	SMILES	Learnable	CNN	0.923394	0.00610409	0.775467	0.0378216	0.576314	0.031738	0.594667	0.0793753	0.582889	0.0504187
395	DRD3	SMILES	Learnable	CNN	0.87903	0.0306588	0.747467	0.0480452	0.403743	0.078868	0.586667	0.0927601	0.473185	0.0756298
396	DRD3	SMILES	Learnable	CNN	0.874182	0.0144522	0.8048	0.0221807	0.396945	0.0380872	0.72	0.0347691	0.511236	0.038615
397	DRD3	SMILES	Learnable	CNN	0.892364	0.0117369	0.7896	0.0336296	0.439762	0.0405768	0.664	0.0627659	0.528737	0.0476066
398	DRD3	SMILES	Learnable	CNN	0.893576	0.0127452	0.798667	0.0324743	0.448975	0.0369316	0.682667	0.0779287	0.538237	0.0319507
399	DRD3	SMILES	Learnable	CNN	0.873939	0.0481504	0.744667	0.0623581	0.424384	0.124357	0.586667	0.130911	0.467783	0.0865779
400	DRD3	SMILES	Learnable	CNN	0.878788	0.00440386	0.798933	0.020864	0.40437	0.00775344	0.701333	0.0503146	0.512188	0.0122311
401	DRD3	SMILES	Learnable	CNN	0.900121	0.00688246	0.777067	0.0173876	0.464935	0.0254122	0.626667	0.0386437	0.53292	0.0220357
402	DRD3	SMILES	Learnable	CNN	0.897939	0.00988901	0.798667	0.0154862	0.460428	0.0321797	0.677333	0.0284722	0.547569	0.0278916
403	DRD3	SMILES	Learnable	CNN	0.812121	0.136975	0.745467	0.0477128	0.360648	0.117693	0.664	0.154437	0.434829	0.0888881
404	DRD3	SMILES	Learnable	CNN	0.889939	0.0106059	0.807467	0.0259312	0.4365	0.0344718	0.706667	0.0512944	0.538937	0.0360923
405	DRD3	SMILES	Learnable	CNN	0.907879	0.00645959	0.771733	0.0240762	0.49836	0.0283595	0.605333	0.0593895	0.543693	0.0161943
406	DRD3	SMILES	Learnable	CNN	0.902788	0.0161244	0.778533	0.0426738	0.482143	0.0513369	0.626667	0.0979796	0.539014	0.0482353
407	DRD3	SMILES	Learnable	CNN	0.827636	0.0780117	0.7216	0.0481398	0.328932	0.110585	0.592	0.0569444	0.410428	0.100183
408	DRD3	SMILES	Learnable	CNN	0.882909	0.0144969	0.7736	0.0246165	0.412318	0.041596	0.64	0.0552972	0.499474	0.0346354
409	DRD3	SMILES	Learnable	CNN	0.908848	0.00768144	0.779467	0.0226682	0.500845	0.0337877	0.621333	0.0481479	0.553363	0.0303241
410	DRD3	SMILES	Learnable	CNN	0.914424	0.0137264	0.777733	0.0249358	0.535316	0.0699221	0.610667	0.0568194	0.566436	0.0429022
411	DRD3	SMILES	Learnable	CNN	0.872242	0.071384	0.707733	0.0638423	0.424927	0.137146	0.506667	0.0791061	0.450093	0.118023
412	DRD3	SMILES	Learnable	CNN	0.898182	0.00636796	0.7844	0.0328163	0.456892	0.0247183	0.645333	0.0677774	0.534259	0.0381919
413	DRD3	SMILES	Learnable	CNN	0.914424	0.0131133	0.772933	0.0325579	0.528804	0.0586757	0.6	0.0602218	0.561126	0.0556241
414	DRD3	SMILES	Learnable	CNN	0.908848	0.013287	0.779467	0.0197738	0.508131	0.0661049	0.621333	0.0458791	0.555238	0.0361182
415	DRD3	SMILES	Learnable	CNN	0.728242	0.245192	0.723333	0.110935	0.297429	0.123831	0.717333	0.123763	0.400874	0.140646
416	DRD3	SMILES	Learnable	CNN	0.904	0.00885429	0.7696	0.0194164	0.480976	0.0349416	0.605333	0.0450974	0.53437	0.0258789
417	DRD3	SMILES	Learnable	CNN	0.918303	0.0090901	0.800267	0.0288339	0.544774	0.0427626	0.656	0.0598665	0.593296	0.0386703
418	DRD3	SMILES	Learnable	CNN	0.911758	0.0110136	0.735467	0.0374792	0.516384	0.060696	0.52	0.073997	0.51642	0.0601051
419	DRD3	SMILES	Learnable	CNN	0.819152	0.0967191	0.589733	0.0771741	0.13306	0.124649	0.309333	0.25846	0.17757	0.152253
420	DRD3	SMILES	Learnable	CNN	0.892848	0.0145979	0.769467	0.02938	0.440527	0.0557549	0.618667	0.0543895	0.5134	0.0515964
421	DRD3	SMILES	Learnable	CNN	0.905212	0.0163236	0.754667	0.0380689	0.486954	0.072886	0.570667	0.0687152	0.524015	0.0667573
422	DRD3	SMILES	Learnable	CNN	0.910303	0.0100248	0.753867	0.018659	0.515769	0.0568783	0.562667	0.050173	0.533348	0.0170245
423	DRD3	SMILES	Learnable	CNN	0.813091	0.11549	0.6632	0.116768	0.227704	0.156792	0.48	0.268394	0.300182	0.19304
424	DRD3	SMILES	Learnable	CNN	0.898667	0.00488471	0.760667	0.00716783	0.456828	0.0185999	0.592	0.0180862	0.515254	0.0107792
425	DRD3	SMILES	Learnable	CNN	0.908364	0.00768909	0.7804	0.0295615	0.49884	0.0324292	0.624	0.0638888	0.552483	0.0332076
426	DRD3	SMILES	Learnable	CNN	0.910061	0.0133091	0.774133	0.0189098	0.512529	0.059046	0.608	0.041825	0.553178	0.0356592
427	DRD3	SMILES	Learnable	CNN	0.686061	0.194141	0.665333	0.0636728	0.230219	0.109427	0.64	0.189877	0.306197	0.0851333
428	DRD3	SMILES	Learnable	CNN	0.905697	0.0189246	0.768133	0.0152164	0.498093	0.0752768	0.6	0.0279682	0.540428	0.046571
429	DRD3	SMILES	Learnable	CNN	0.916364	0.0110563	0.7572	0.0258522	0.547652	0.0742282	0.562667	0.0568194	0.550952	0.0421899
430	DRD3	SMILES	Learnable	CNN	0.909091	0.00966662	0.7484	0.0263535	0.504238	0.0414143	0.552	0.0587877	0.524364	0.0366797
431	DRD3	SMILES	Learnable	CNN	0.876364	0.0426832	0.6188	0.106524	0.206502	0.187489	0.304	0.258873	0.240106	0.207568
0	DRD3	SMILES	Random	CNN	0.869091	0.012097	0.7384	0.021244	0.364132	0.0339963	0.578667	0.0400888	0.446293	0.0334173
1	DRD3	SMILES	Random	CNN	0.890909	0.00770436	0.7564	0.0194164	0.428564	0.0274006	0.592	0.0382739	0.496739	0.0284439
2	DRD3	SMILES	Random	CNN	0.896485	0.0172377	0.737867	0.0262717	0.451346	0.0685799	0.544	0.0433282	0.491359	0.0532671
3	DRD3	SMILES	Random	CNN	0.902303	0.00859154	0.708667	0.0288598	0.470623	0.0367592	0.472	0.0713551	0.46567	0.0275981
4	DRD3	SMILES	Random	CNN	0.876364	0.0119994	0.764	0.0192342	0.390612	0.0319212	0.626667	0.0377124	0.48037	0.0295192
5	DRD3	SMILES	Random	CNN	0.902788	0.00691653	0.758133	0.0175747	0.473667	0.0317851	0.581333	0.0382739	0.520956	0.0254259
6	DRD3	SMILES	Random	CNN	0.907394	0.00831342	0.747467	0.0214389	0.492847	0.0385928	0.552	0.0400888	0.520307	0.0368305
7	DRD3	SMILES	Random	CNN	0.909818	0.00696733	0.7248	0.0330908	0.503864	0.0377558	0.498667	0.0683	0.499641	0.0488585
8	DRD3	SMILES	Random	CNN	0.869091	0.0206132	0.7624	0.0322672	0.375854	0.047142	0.632	0.0617378	0.469486	0.0470885
9	DRD3	SMILES	Random	CNN	0.903515	0.00470078	0.758533	0.0271994	0.474169	0.0225683	0.581333	0.0556816	0.521819	0.0348599
10	DRD3	SMILES	Random	CNN	0.911273	0.00269952	0.7364	0.0278044	0.51101	0.0135065	0.522667	0.0592696	0.515575	0.0343669
11	DRD3	SMILES	Random	CNN	0.907152	0.00634948	0.714933	0.0348625	0.488539	0.0368303	0.48	0.0725412	0.482495	0.0489082
12	DRD3	SMILES	Random	CNN	0.857697	0.00876088	0.747733	0.014779	0.343127	0.0158858	0.613333	0.0367575	0.43942	0.0153671
13	DRD3	SMILES	Random	CNN	0.906182	0.0138543	0.7696	0.0268116	0.491669	0.0618931	0.602667	0.0487351	0.540208	0.052139
14	DRD3	SMILES	Random	CNN	0.913455	0.00737703	0.7688	0.0352247	0.523671	0.038721	0.592	0.0775629	0.552661	0.0422384
15	DRD3	SMILES	Random	CNN	0.909818	0.00824242	0.7536	0.0302746	0.506933	0.0442543	0.562667	0.0660774	0.530765	0.0375495
16	DRD3	SMILES	Random	CNN	0.881212	0.0170216	0.789467	0.0215918	0.411515	0.0470268	0.677333	0.0284722	0.51122	0.0443392
17	DRD3	SMILES	Random	CNN	0.912242	0.00729693	0.769333	0.013545	0.517793	0.0326813	0.594667	0.0310984	0.552338	0.0209323
18	DRD3	SMILES	Random	CNN	0.916364	0.00685679	0.762	0.0244258	0.544908	0.0442267	0.573333	0.0613913	0.554252	0.0138037
19	DRD3	SMILES	Random	CNN	0.91903	0.00337658	0.764667	0.014286	0.552378	0.0172349	0.576	0.0284722	0.563761	0.0211004
20	DRD3	SMILES	Random	CNN	0.875152	0.0167431	0.781333	0.0231517	0.394516	0.0444537	0.666667	0.0413118	0.494452	0.0408784
21	DRD3	SMILES	Random	CNN	0.916121	0.0106059	0.770267	0.0467515	0.541314	0.0584069	0.592	0.102796	0.559109	0.0599167
22	DRD3	SMILES	Random	CNN	0.917333	0.00875417	0.754133	0.0231686	0.547541	0.0547045	0.554667	0.0450974	0.549832	0.0415127
23	DRD3	SMILES	Random	CNN	0.918061	0.00424069	0.725733	0.0438616	0.55783	0.0289156	0.490667	0.0959259	0.516503	0.0555396
24	DRD3	SMILES	Random	CNN	0.890424	0.0140857	0.762133	0.0261904	0.431317	0.0494051	0.605333	0.0503146	0.502331	0.0438946
25	DRD3	SMILES	Random	CNN	0.905939	0.00950105	0.752667	0.0415628	0.484576	0.0453735	0.565333	0.0849994	0.520154	0.0589393
26	DRD3	SMILES	Random	CNN	0.921212	0.011901	0.735867	0.0346497	0.583382	0.0803437	0.509333	0.0687152	0.5402	0.05987
27	DRD3	SMILES	Random	CNN	0.917576	0.00654994	0.744667	0.0250794	0.548401	0.0372082	0.533333	0.0498888	0.539995	0.0390377
28	DRD3	SMILES	Random	CNN	0.888	0.0216912	0.7776	0.0202763	0.4356	0.0797006	0.642667	0.032	0.515267	0.0550839
29	DRD3	SMILES	Random	CNN	0.914667	0.0102738	0.764667	0.0310498	0.540368	0.0666534	0.581333	0.0738045	0.552732	0.0301174
30	DRD3	SMILES	Random	CNN	0.921212	0.0121454	0.737067	0.0240096	0.598796	0.101574	0.512	0.0617378	0.542635	0.0298659
31	DRD3	SMILES	Random	CNN	0.919515	0.0123755	0.738533	0.0165967	0.577711	0.076013	0.517333	0.0424997	0.540573	0.0298901
32	DRD3	SMILES	Random	CNN	0.888242	0.0173363	0.788533	0.0220843	0.431765	0.0541618	0.666667	0.033731	0.52278	0.0471451
33	DRD3	SMILES	Random	CNN	0.920242	0.00647776	0.782133	0.0384069	0.559242	0.0345923	0.613333	0.084748	0.580789	0.0399082
34	DRD3	SMILES	Random	CNN	0.92703	0.00708443	0.769067	0.0195669	0.608855	0.0546389	0.576	0.0424997	0.589534	0.0290906
35	DRD3	SMILES	Random	CNN	0.924848	0.00514259	0.764267	0.0468085	0.592581	0.029167	0.568	0.101052	0.57393	0.0597127
36	DRD3	SMILES	Random	CNN	0.828606	0.00876088	0.743733	0.0203376	0.295824	0.0195242	0.64	0.0357771	0.404568	0.0249908
37	DRD3	SMILES	Random	CNN	0.856242	0.0233232	0.744533	0.0427653	0.342578	0.0525196	0.608	0.0789261	0.436612	0.058988
38	DRD3	SMILES	Random	CNN	0.886061	0.0112408	0.764533	0.0363426	0.415343	0.036361	0.616	0.074189	0.494989	0.0462735
39	DRD3	SMILES	Random	CNN	0.873212	0.033579	0.703467	0.0384162	0.381037	0.0892262	0.496	0.0732242	0.422429	0.0689033
40	DRD3	SMILES	Random	CNN	0.845576	0.0133355	0.755467	0.0219389	0.325875	0.0228837	0.645333	0.0496029	0.432112	0.0241715
41	DRD3	SMILES	Random	CNN	0.888	0.0115908	0.7752	0.0371505	0.423912	0.0388772	0.637333	0.0765477	0.507796	0.0478529
42	DRD3	SMILES	Random	CNN	0.891152	0.00505034	0.769733	0.0269406	0.431154	0.0207393	0.621333	0.0563166	0.508515	0.0304625
43	DRD3	SMILES	Random	CNN	0.883394	0.0217426	0.743867	0.0450134	0.411227	0.0537284	0.573333	0.107662	0.471672	0.0501952
44	DRD3	SMILES	Random	CNN	0.861576	0.0144522	0.770267	0.0202895	0.360726	0.0260807	0.658667	0.0523917	0.464435	0.021486
45	DRD3	SMILES	Random	CNN	0.882667	0.0187374	0.773467	0.029567	0.411645	0.0530964	0.64	0.0438178	0.500396	0.0529332
46	DRD3	SMILES	Random	CNN	0.900121	0.00644137	0.790267	0.0355042	0.466885	0.0223626	0.656	0.082365	0.542705	0.0275839
47	DRD3	SMILES	Random	CNN	0.866909	0.03777	0.7096	0.0537328	0.363181	0.0915308	0.517333	0.082365	0.423036	0.0876987
48	DRD3	SMILES	Random	CNN	0.85697	0.0160257	0.768933	0.0240983	0.351157	0.0366917	0.661333	0.0391918	0.458113	0.0383609
49	DRD3	SMILES	Random	CNN	0.891879	0.0122993	0.774933	0.0334521	0.438526	0.0480683	0.632	0.0723449	0.515263	0.0425336
50	DRD3	SMILES	Random	CNN	0.904242	0.0209665	0.793733	0.028608	0.491222	0.0771896	0.658667	0.0481479	0.559792	0.0606697
51	DRD3	SMILES	Random	CNN	0.860606	0.0565166	0.715733	0.0252757	0.385251	0.129418	0.538667	0.0363685	0.433612	0.0865735
52	DRD3	SMILES	Random	CNN	0.865212	0.0104383	0.769867	0.0141195	0.366438	0.0244947	0.653333	0.0279682	0.469031	0.0232105
53	DRD3	SMILES	Random	CNN	0.892606	0.0126572	0.776533	0.0286353	0.439735	0.0410868	0.634667	0.0556816	0.518486	0.0424218
54	DRD3	SMILES	Random	CNN	0.90303	0.00689951	0.770267	0.0290489	0.474118	0.0304996	0.608	0.0599852	0.531902	0.0382265
55	DRD3	SMILES	Random	CNN	0.864	0.0764671	0.7308	0.0512326	0.411402	0.122494	0.568	0.0651016	0.462518	0.102401
56	DRD3	SMILES	Random	CNN	0.867394	0.020146	0.775867	0.0248494	0.376477	0.0507808	0.664	0.03415	0.479359	0.0481624
57	DRD3	SMILES	Random	CNN	0.899394	0.0107872	0.786267	0.031985	0.462472	0.0412219	0.648	0.0599852	0.539397	0.0470965
58	DRD3	SMILES	Random	CNN	0.906182	0.0135541	0.7768	0.0248494	0.493995	0.0577778	0.618667	0.0517086	0.546586	0.042231
59	DRD3	SMILES	Random	CNN	0.898909	0.0173058	0.7728	0.0422341	0.466918	0.0779287	0.618667	0.0894825	0.527441	0.0652887
60	DRD3	SMILES	Random	CNN	0.848	0.0106667	0.7556	0.016224	0.329234	0.0232545	0.642667	0.0258543	0.435201	0.0252398
61	DRD3	SMILES	Random	CNN	0.879273	0.0112825	0.7476	0.033468	0.392523	0.0363315	0.586667	0.0720494	0.468604	0.0389652
62	DRD3	SMILES	Random	CNN	0.893818	0.00834869	0.7724	0.0169789	0.442382	0.030609	0.624	0.0351757	0.516916	0.0255718
63	DRD3	SMILES	Random	CNN	0.84897	0.0380583	0.702133	0.0466655	0.329178	0.103198	0.522667	0.0853333	0.394641	0.0799723
64	DRD3	SMILES	Random	CNN	0.86497	0.00980545	0.763733	0.0258976	0.363081	0.0263345	0.64	0.0526624	0.462822	0.0319447
65	DRD3	SMILES	Random	CNN	0.894303	0.0144522	0.775067	0.0257461	0.447629	0.0505541	0.629333	0.0515709	0.521163	0.0421368
66	DRD3	SMILES	Random	CNN	0.917333	0.00408541	0.748133	0.0231225	0.548856	0.0273634	0.541333	0.0537318	0.542483	0.0216346
67	DRD3	SMILES	Random	CNN	0.912242	0.00749558	0.740533	0.0230763	0.527342	0.0547306	0.530667	0.0598665	0.522927	0.0106632
68	DRD3	SMILES	Random	CNN	0.871758	0.0142061	0.766267	0.0234932	0.380288	0.0399979	0.637333	0.0361724	0.475974	0.0408441
69	DRD3	SMILES	Random	CNN	0.907636	0.0133311	0.7776	0.0166565	0.499817	0.0609096	0.618667	0.0287209	0.551153	0.0419539
70	DRD3	SMILES	Random	CNN	0.912727	0.0161717	0.772	0.0277833	0.528301	0.086597	0.6	0.0533333	0.558304	0.0583873
71	DRD3	SMILES	Random	CNN	0.900606	0.0162984	0.768933	0.0258495	0.475343	0.0654255	0.608	0.0599852	0.528605	0.0384369
72	DRD3	SMILES	Random	CNN	0.859879	0.00662133	0.732133	0.0248351	0.340168	0.0148196	0.576	0.0568194	0.426942	0.0237761
73	DRD3	SMILES	Random	CNN	0.881212	0.0115502	0.749867	0.023352	0.398784	0.0371569	0.589333	0.0449395	0.474835	0.0360396
74	DRD3	SMILES	Random	CNN	0.894545	0.00972723	0.7872	0.0206877	0.448988	0.0300792	0.656	0.0529318	0.530965	0.0184796
75	DRD3	SMILES	Random	CNN	0.803152	0.0794789	0.676933	0.0369711	0.276354	0.101791	0.522667	0.0351757	0.348692	0.0860842
76	DRD3	SMILES	Random	CNN	0.862061	0.0133311	0.753733	0.033619	0.354572	0.0349753	0.621333	0.0713551	0.450098	0.039727
77	DRD3	SMILES	Random	CNN	0.888727	0.011762	0.754	0.022647	0.423346	0.0366548	0.589333	0.0494593	0.49106	0.0315944
78	DRD3	SMILES	Random	CNN	0.895758	0.0111093	0.781867	0.0377981	0.452091	0.03395	0.642667	0.0873918	0.527261	0.0377234
79	DRD3	SMILES	Random	CNN	0.837091	0.0685276	0.7376	0.0513785	0.340859	0.106415	0.616	0.0604575	0.429321	0.0996474
80	DRD3	SMILES	Random	CNN	0.869576	0.0142103	0.771067	0.042146	0.375384	0.03827	0.650667	0.084074	0.475109	0.050536
81	DRD3	SMILES	Random	CNN	0.89503	0.0114634	0.759867	0.0207092	0.447889	0.036777	0.594667	0.0537318	0.507734	0.0198918
82	DRD3	SMILES	Random	CNN	0.909333	0.00787039	0.762933	0.0248036	0.505412	0.0334229	0.584	0.0604575	0.538973	0.0220371
83	DRD3	SMILES	Random	CNN	0.80097	0.0588167	0.669733	0.0434298	0.250533	0.0830451	0.509333	0.085749	0.328182	0.0774872
84	DRD3	SMILES	Random	CNN	0.87103	0.0111778	0.741867	0.0070225	0.370526	0.026079	0.584	0.0229395	0.452337	0.0160312
85	DRD3	SMILES	Random	CNN	0.904727	0.0110456	0.77	0.011431	0.484734	0.0473437	0.605333	0.0135974	0.537464	0.0333058
86	DRD3	SMILES	Random	CNN	0.900848	0.00834165	0.778667	0.0269089	0.469597	0.0305486	0.629333	0.0638888	0.535202	0.0251327
87	DRD3	SMILES	Random	CNN	0.808727	0.0345775	0.6788	0.0562998	0.248252	0.0636891	0.52	0.0919903	0.334893	0.0762194
88	DRD3	SMILES	Random	CNN	0.878788	0.0139262	0.754533	0.0320067	0.393354	0.0460165	0.602667	0.0580574	0.475504	0.0496813
89	DRD3	SMILES	Random	CNN	0.907152	0.0100716	0.756933	0.020403	0.496357	0.0503296	0.573333	0.0469515	0.52951	0.0308172
90	DRD3	SMILES	Random	CNN	0.901576	0.02007	0.779067	0.0388011	0.481511	0.064381	0.629333	0.0882018	0.539047	0.0526408
91	DRD3	SMILES	Random	CNN	0.885091	0.0316213	0.7016	0.0518127	0.427462	0.105412	0.477333	0.114822	0.432014	0.0709122
92	DRD3	SMILES	Random	CNN	0.893333	0.0143625	0.775733	0.0249608	0.44263	0.0505249	0.632	0.0382739	0.520209	0.0478755
93	DRD3	SMILES	Random	CNN	0.913455	0.00330623	0.7628	0.0261463	0.521568	0.0163388	0.578667	0.0563166	0.547492	0.0301223
94	DRD3	SMILES	Random	CNN	0.906424	0.00908363	0.752933	0.0194072	0.491468	0.042574	0.565333	0.043492	0.523755	0.0296335
95	DRD3	SMILES	Random	CNN	0.886545	0.0303234	0.6232	0.108628	0.223995	0.191616	0.301333	0.263123	0.249507	0.210418
96	DRD3	SMILES	Random	CNN	0.875152	0.0107599	0.739333	0.0197135	0.379949	0.0271178	0.573333	0.0512944	0.455081	0.0185685
97	DRD3	SMILES	Random	CNN	0.902061	0.0236832	0.767333	0.0157706	0.487934	0.0831249	0.602667	0.0330925	0.533861	0.0514478
98	DRD3	SMILES	Random	CNN	0.902061	0.0157743	0.746933	0.0285614	0.477354	0.0603856	0.557333	0.0638888	0.509772	0.0430943
99	DRD3	SMILES	Random	CNN	0.893576	0.00979946	0.699067	0.0873151	0.400154	0.0902686	0.461333	0.193329	0.416848	0.144081
100	DRD3	SMILES	Random	CNN	0.880485	0.0154582	0.751867	0.0222127	0.399684	0.0476607	0.594667	0.0391918	0.476709	0.04099
101	DRD3	SMILES	Random	CNN	0.900606	0.0185419	0.768933	0.031379	0.480377	0.0682491	0.608	0.0824513	0.528335	0.0351026
102	DRD3	SMILES	Random	CNN	0.903758	0.0153246	0.759867	0.0435357	0.48976	0.0543498	0.584	0.108452	0.522643	0.0409575
103	DRD3	SMILES	Random	CNN	0.885333	0.0260829	0.651333	0.124568	0.226946	0.188245	0.365333	0.303297	0.276514	0.226115
104	DRD3	SMILES	Random	CNN	0.888242	0.00527795	0.742933	0.0262927	0.416899	0.0126866	0.565333	0.064	0.477857	0.0181841
105	DRD3	SMILES	Random	CNN	0.909576	0.00488471	0.734267	0.0573203	0.498859	0.0261493	0.52	0.123072	0.503483	0.0764113
106	DRD3	SMILES	Random	CNN	0.905697	0.00481198	0.747733	0.0225983	0.485548	0.0231245	0.554667	0.0523917	0.515966	0.0214776
107	DRD3	SMILES	Random	CNN	0.849939	0.0749377	0.562267	0.0788468	0.079893	0.0999598	0.210667	0.258873	0.115625	0.14375
108	DRD3	SMILES	Random	CNN	0.853576	0.00976943	0.756267	0.0243259	0.338795	0.0164173	0.637333	0.0592696	0.441364	0.0202166
109	DRD3	SMILES	Random	CNN	0.898909	0.0141481	0.762	0.00967011	0.464804	0.061544	0.594667	0.0199555	0.51917	0.035302
110	DRD3	SMILES	Random	CNN	0.900848	0.00885429	0.742667	0.0276615	0.465725	0.0381147	0.549333	0.0638888	0.501105	0.0319434
111	DRD3	SMILES	Random	CNN	0.905455	0.0112146	0.7308	0.0183031	0.492812	0.0561238	0.517333	0.0529318	0.499179	0.0114922
112	DRD3	SMILES	Random	CNN	0.877818	0.012951	0.7732	0.0201479	0.39732	0.0349643	0.645333	0.0400888	0.490803	0.0322922
113	DRD3	SMILES	Random	CNN	0.907636	0.00549614	0.7536	0.0113498	0.495252	0.0245179	0.565333	0.0299333	0.526786	0.00991132
114	DRD3	SMILES	Random	CNN	0.896242	0.00983538	0.746133	0.0220359	0.447215	0.0398423	0.562667	0.0464949	0.496815	0.0318481
115	DRD3	SMILES	Random	CNN	0.91103	0.00606545	0.725467	0.0276306	0.513412	0.0348348	0.498667	0.0599852	0.503439	0.0351477
116	DRD3	SMILES	Random	CNN	0.883879	0.0194756	0.758533	0.0208504	0.413556	0.051483	0.605333	0.0363685	0.489431	0.0430519
117	DRD3	SMILES	Random	CNN	0.900606	0.0109762	0.766533	0.0219227	0.467814	0.043638	0.602667	0.0464949	0.525012	0.0342638
118	DRD3	SMILES	Random	CNN	0.911273	0.00235039	0.7424	0.0277083	0.512322	0.0134174	0.536	0.0621968	0.521805	0.0275244
119	DRD3	SMILES	Random	CNN	0.905939	0.00639559	0.725067	0.0208512	0.484911	0.0308006	0.504	0.0449395	0.493057	0.0295937
120	DRD3	SMILES	Random	CNN	0.876606	0.00624684	0.768933	0.0105207	0.391121	0.0177012	0.637333	0.0213333	0.484499	0.0163247
121	DRD3	SMILES	Random	CNN	0.908606	0.0147779	0.779333	0.0301699	0.502954	0.0654078	0.621333	0.0550394	0.554377	0.0556538
122	DRD3	SMILES	Random	CNN	0.91103	0.0134453	0.763867	0.0210287	0.519219	0.0649623	0.584	0.0508768	0.54574	0.0364549
123	DRD3	SMILES	Random	CNN	0.914667	0.0071751	0.762267	0.0207358	0.529242	0.0371729	0.576	0.039911	0.551063	0.03399
124	DRD3	SMILES	Random	CNN	0.894303	0.0259564	0.775067	0.0293715	0.456022	0.0842029	0.629333	0.0424997	0.52586	0.0697293
125	DRD3	SMILES	Random	CNN	0.914667	0.00947007	0.764667	0.021187	0.532325	0.0517678	0.581333	0.0450974	0.553844	0.0359956
126	DRD3	SMILES	Random	CNN	0.919758	0.00634022	0.772267	0.0223571	0.555843	0.0338144	0.592	0.0450974	0.572587	0.0342783
127	DRD3	SMILES	Random	CNN	0.918061	0.00934513	0.764133	0.0165752	0.554751	0.0580525	0.576	0.0407922	0.561891	0.0253818
128	DRD3	SMILES	Random	CNN	0.892606	0.0168411	0.782533	0.0246519	0.44376	0.0531095	0.648	0.043492	0.52529	0.0467802
129	DRD3	SMILES	Random	CNN	0.917333	0.0117119	0.786533	0.0185444	0.545388	0.0618591	0.626667	0.0367575	0.581092	0.0398336
130	DRD3	SMILES	Random	CNN	0.916364	0.00698417	0.7632	0.0312876	0.538937	0.0355374	0.576	0.0671449	0.554697	0.041407
131	DRD3	SMILES	Random	CNN	0.915636	0.0152669	0.782	0.00935236	0.544779	0.0776543	0.618667	0.0287209	0.574702	0.0366071
132	DRD3	SMILES	Random	CNN	0.878788	0.0112929	0.765333	0.0185089	0.396778	0.0338775	0.626667	0.0326599	0.485361	0.0319424
133	DRD3	SMILES	Random	CNN	0.91103	0.0116918	0.778267	0.025451	0.510804	0.0530276	0.616	0.0424997	0.558274	0.0489414
134	DRD3	SMILES	Random	CNN	0.92	0.00960563	0.7568	0.025268	0.56502	0.054806	0.557333	0.0515709	0.559011	0.0422168
135	DRD3	SMILES	Random	CNN	0.918303	0.0105837	0.761867	0.0362299	0.557281	0.06872	0.570667	0.078836	0.558804	0.0475184
136	DRD3	SMILES	Random	CNN	0.912	0.00679653	0.7848	0.0254223	0.512876	0.0313265	0.629333	0.0494593	0.564881	0.0372719
137	DRD3	SMILES	Random	CNN	0.925576	0.0122802	0.770667	0.036663	0.597524	0.0802802	0.581333	0.0708551	0.586989	0.0635611
138	DRD3	SMILES	Random	CNN	0.926545	0.0107216	0.7484	0.045409	0.606858	0.0626873	0.530667	0.0882018	0.565346	0.0769811
139	DRD3	SMILES	Random	CNN	0.919273	0.00768909	0.7804	0.0254614	0.551236	0.0381496	0.610667	0.0494593	0.578814	0.0389611
140	DRD3	SMILES	Random	CNN	0.903515	0.0181187	0.783733	0.0194347	0.485944	0.0607643	0.637333	0.03901	0.548721	0.045168
141	DRD3	SMILES	Random	CNN	0.918061	0.00409977	0.782133	0.0224278	0.543845	0.0204118	0.616	0.0472535	0.576841	0.0267937
142	DRD3	SMILES	Random	CNN	0.923152	0.00648683	0.762133	0.0244673	0.583191	0.0478145	0.565333	0.0523917	0.571736	0.0323809
143	DRD3	SMILES	Random	CNN	0.918788	0.011601	0.772933	0.0201532	0.556474	0.067428	0.594667	0.0400888	0.572583	0.0419102
144	DRD3	SMILES	Random	CNN	0.823758	0.01154	0.755467	0.020214	0.29502	0.0178199	0.672	0.043492	0.409628	0.021517
145	DRD3	SMILES	Random	CNN	0.868121	0.017063	0.764267	0.0359743	0.375748	0.0336404	0.637333	0.0955545	0.466826	0.0220926
146	DRD3	SMILES	Random	CNN	0.885576	0.0121358	0.766667	0.0302376	0.417805	0.0256441	0.621333	0.0780199	0.496163	0.0201012
147	DRD3	SMILES	Random	CNN	0.88703	0.0161062	0.759067	0.0406319	0.426534	0.038858	0.602667	0.109105	0.490686	0.016025
148	DRD3	SMILES	Random	CNN	0.833939	0.0152554	0.735867	0.0199439	0.300796	0.020841	0.616	0.0515709	0.403139	0.020962
149	DRD3	SMILES	Random	CNN	0.876364	0.012385	0.7412	0.0148378	0.383989	0.0297739	0.576	0.0371424	0.459323	0.0224994
150	DRD3	SMILES	Random	CNN	0.89697	0.00490872	0.766933	0.0299855	0.450612	0.0204101	0.608	0.0651016	0.516403	0.0311215
151	DRD3	SMILES	Random	CNN	0.893333	0.00807677	0.727733	0.0582921	0.428594	0.0389254	0.525333	0.128056	0.466908	0.0608515
152	DRD3	SMILES	Random	CNN	0.847758	0.0177583	0.761467	0.0285327	0.332645	0.0386868	0.656	0.0487351	0.440751	0.0420545
153	DRD3	SMILES	Random	CNN	0.894061	0.00639559	0.790533	0.0229411	0.444853	0.0231178	0.664	0.0464949	0.532378	0.0280172
154	DRD3	SMILES	Random	CNN	0.899152	0.0112251	0.750133	0.0368526	0.456118	0.0488646	0.568	0.0698443	0.505524	0.0559633
155	DRD3	SMILES	Random	CNN	0.891394	0.00662133	0.753067	0.0756443	0.424397	0.0314385	0.584	0.171041	0.481825	0.0869436
156	DRD3	SMILES	Random	CNN	0.878061	0.0188967	0.774533	0.0280774	0.400615	0.0559896	0.648	0.0450974	0.493937	0.0528067
157	DRD3	SMILES	Random	CNN	0.901333	0.0166127	0.788533	0.0245398	0.475092	0.0666405	0.650667	0.0371424	0.547895	0.0551425
158	DRD3	SMILES	Random	CNN	0.908364	0.00648683	0.7672	0.0321037	0.49734	0.0301438	0.594667	0.0677774	0.540001	0.038118
159	DRD3	SMILES	Random	CNN	0.910545	0.00787039	0.7768	0.00723449	0.508891	0.0363054	0.613333	0.00843274	0.55569	0.023993
160	DRD3	SMILES	Random	CNN	0.852848	0.00905772	0.759467	0.0152689	0.33868	0.0204822	0.645333	0.0287209	0.443963	0.0220611
161	DRD3	SMILES	Random	CNN	0.906424	0.00994826	0.802133	0.0239904	0.492881	0.0394179	0.674667	0.053066	0.567638	0.0302182
162	DRD3	SMILES	Random	CNN	0.907636	0.0124418	0.7824	0.0204379	0.49987	0.04997	0.629333	0.0472535	0.554531	0.0339295
163	DRD3	SMILES	Random	CNN	0.915152	0.0108144	0.768533	0.0233139	0.539489	0.0638248	0.589333	0.0555538	0.558888	0.0310542
164	DRD3	SMILES	Random	CNN	0.866909	0.0274529	0.7852	0.0451573	0.380039	0.0705715	0.685333	0.0672508	0.488002	0.0754874
165	DRD3	SMILES	Random	CNN	0.910061	0.0125827	0.784933	0.0259456	0.507121	0.0519112	0.632	0.0450974	0.562063	0.0476104
166	DRD3	SMILES	Random	CNN	0.914424	0.00869354	0.783733	0.042205	0.524667	0.0437946	0.624	0.086984	0.568212	0.053994
167	DRD3	SMILES	Random	CNN	0.907879	0.0119503	0.794533	0.026248	0.497117	0.0494537	0.656	0.0457238	0.56513	0.0466751
168	DRD3	SMILES	Random	CNN	0.870061	0.00961786	0.762933	0.0291833	0.373634	0.0279126	0.632	0.0599852	0.468965	0.0352944
169	DRD3	SMILES	Random	CNN	0.906667	0.0119503	0.760267	0.0235763	0.497344	0.0572884	0.581333	0.0587877	0.531833	0.0301351
170	DRD3	SMILES	Random	CNN	0.916848	0.00424069	0.775467	0.0247095	0.537932	0.019712	0.602667	0.0515709	0.567659	0.0313128
171	DRD3	SMILES	Random	CNN	0.908606	0.0169107	0.758933	0.0352152	0.513491	0.0812637	0.576	0.0814971	0.535417	0.0497642
172	DRD3	SMILES	Random	CNN	0.881455	0.0228111	0.7596	0.0324019	0.413678	0.0829604	0.610667	0.0671449	0.487516	0.0581985
173	DRD3	SMILES	Random	CNN	0.914424	0.00611371	0.764533	0.0224594	0.527105	0.0305582	0.581333	0.0450974	0.55225	0.0326389
174	DRD3	SMILES	Random	CNN	0.919515	0.0117419	0.780533	0.0276338	0.55463	0.0601227	0.610667	0.0494593	0.580603	0.0526355
175	DRD3	SMILES	Random	CNN	0.896	0.0282962	0.7664	0.0523248	0.465503	0.0934163	0.608	0.101052	0.51965	0.0801072
176	DRD3	SMILES	Random	CNN	0.885333	0.0220806	0.766533	0.0373176	0.420597	0.0734658	0.621333	0.0611592	0.499812	0.0678198
177	DRD3	SMILES	Random	CNN	0.918545	0.00885429	0.7608	0.0131345	0.556175	0.0537848	0.568	0.0299333	0.560013	0.0276544
178	DRD3	SMILES	Random	CNN	0.922424	0.00910302	0.773733	0.0345269	0.573848	0.0553764	0.592	0.0708551	0.580407	0.048511
179	DRD3	SMILES	Random	CNN	0.904242	0.0163524	0.713333	0.0580559	0.47728	0.0812196	0.48	0.116237	0.473912	0.0876027
180	DRD3	SMILES	Random	CNN	0.852606	0.020636	0.737733	0.022996	0.334762	0.0410164	0.597333	0.05491	0.425987	0.0315766
181	DRD3	SMILES	Random	CNN	0.885091	0.00861886	0.7868	0.00716038	0.418795	0.0259517	0.666667	0.00843274	0.514021	0.0204357
182	DRD3	SMILES	Random	CNN	0.901091	0.00737703	0.7452	0.046467	0.462368	0.0317303	0.554667	0.0985585	0.501688	0.0526627
183	DRD3	SMILES	Random	CNN	0.874424	0.0389512	0.702933	0.0428363	0.391516	0.0989561	0.493333	0.0786554	0.425568	0.0744524
184	DRD3	SMILES	Random	CNN	0.853818	0.012564	0.7252	0.0287623	0.326988	0.0343161	0.568	0.0569444	0.414268	0.0377907
185	DRD3	SMILES	Random	CNN	0.905212	0.0117119	0.789467	0.0467835	0.484213	0.0504003	0.648	0.0948824	0.552542	0.0621127
186	DRD3	SMILES	Random	CNN	0.905697	0.00624684	0.788533	0.0235075	0.487272	0.025843	0.645333	0.0523917	0.554009	0.025559
187	DRD3	SMILES	Random	CNN	0.873939	0.0369568	0.677467	0.0547989	0.373876	0.0980177	0.437333	0.104783	0.392754	0.0850921
188	DRD3	SMILES	Random	CNN	0.860121	0.0191285	0.746667	0.0461264	0.348451	0.0537823	0.608	0.083735	0.442384	0.0634519
189	DRD3	SMILES	Random	CNN	0.899636	0.0110136	0.7768	0.0260441	0.465356	0.036352	0.626667	0.0608094	0.53177	0.0312481
190	DRD3	SMILES	Random	CNN	0.904727	0.00666556	0.7784	0.0331156	0.482545	0.0271593	0.624	0.072737	0.542137	0.0363515
191	DRD3	SMILES	Random	CNN	0.701818	0.307391	0.6044	0.0871205	0.185432	0.124757	0.485333	0.316941	0.243182	0.145399
192	DRD3	SMILES	Random	CNN	0.880485	0.0158339	0.768667	0.0105071	0.406358	0.0465441	0.632	0.0299333	0.492227	0.0288725
193	DRD3	SMILES	Random	CNN	0.909091	0.0145454	0.7832	0.0247419	0.506322	0.0737791	0.629333	0.0424997	0.559441	0.055344
194	DRD3	SMILES	Random	CNN	0.906182	0.00387879	0.7864	0.0326887	0.490226	0.0173206	0.64	0.0768259	0.551759	0.0235535
195	DRD3	SMILES	Random	CNN	0.900606	0.0143829	0.740133	0.034216	0.469597	0.0678525	0.544	0.0751413	0.499264	0.0476522
196	DRD3	SMILES	Random	CNN	0.889212	0.0116918	0.777067	0.0325169	0.429024	0.0364683	0.64	0.0695382	0.512028	0.0400874
197	DRD3	SMILES	Random	CNN	0.911758	0.00401284	0.795467	0.020593	0.511264	0.0171124	0.653333	0.0421637	0.573304	0.0255316
198	DRD3	SMILES	Random	CNN	0.911273	0.00538815	0.788	0.0298232	0.512527	0.02874	0.637333	0.0692307	0.565192	0.0242142
199	DRD3	SMILES	Random	CNN	0.843152	0.0802113	0.713333	0.0581722	0.354994	0.118758	0.554667	0.0718517	0.420124	0.106569
200	DRD3	SMILES	Random	CNN	0.904	0.013287	0.784	0.0342643	0.480756	0.0555429	0.637333	0.0627659	0.547494	0.056698
201	DRD3	SMILES	Random	CNN	0.916364	0.00874073	0.744	0.053148	0.547297	0.0620859	0.533333	0.117757	0.531604	0.0658596
202	DRD3	SMILES	Random	CNN	0.91903	0.0154734	0.762267	0.0465457	0.558322	0.0945125	0.570667	0.0901948	0.561528	0.082599
203	DRD3	SMILES	Random	CNN	0.807758	0.0758815	0.651867	0.0384254	0.293181	0.159381	0.461333	0.063442	0.329127	0.0909759
204	DRD3	SMILES	Random	CNN	0.883636	0.0132338	0.7428	0.0148438	0.406059	0.0422305	0.570667	0.0330925	0.472709	0.0287786
205	DRD3	SMILES	Random	CNN	0.913939	0.00739295	0.772667	0.0185185	0.52935	0.0442979	0.6	0.0477028	0.559089	0.0138684
206	DRD3	SMILES	Random	CNN	0.913455	0.0112303	0.7796	0.0313903	0.521198	0.0515255	0.616	0.0574418	0.564328	0.0531792
207	DRD3	SMILES	Random	CNN	0.821091	0.0737926	0.7252	0.043776	0.320213	0.121539	0.608	0.103829	0.403304	0.101254
208	DRD3	SMILES	Random	CNN	0.887273	0.0179296	0.7388	0.0111984	0.42073	0.0599317	0.557333	0.0195959	0.476519	0.0368274
209	DRD3	SMILES	Random	CNN	0.909576	0.0163991	0.764267	0.0318959	0.515222	0.0777932	0.586667	0.0705534	0.543007	0.0503955
210	DRD3	SMILES	Random	CNN	0.920485	0.00776515	0.745067	0.0505553	0.569879	0.0510524	0.530667	0.108779	0.542845	0.0704083
211	DRD3	SMILES	Random	CNN	0.870303	0.02976	0.730667	0.0417889	0.375055	0.0739567	0.56	0.0763617	0.444775	0.0668608
212	DRD3	SMILES	Random	CNN	0.906424	0.0158116	0.764933	0.0228058	0.498262	0.0818486	0.592	0.0426667	0.537732	0.0523215
213	DRD3	SMILES	Random	CNN	0.913212	0.00831342	0.759067	0.0514598	0.522547	0.0430563	0.570667	0.112	0.539598	0.0655934
214	DRD3	SMILES	Random	CNN	0.909576	0.00838381	0.764267	0.0310429	0.50767	0.0366005	0.586667	0.073997	0.540062	0.028747
215	DRD3	SMILES	Random	CNN	0.887273	0.0122178	0.7496	0.0203813	0.416992	0.0385999	0.581333	0.0363685	0.484882	0.0357049
216	DRD3	SMILES	Random	CNN	0.874182	0.00898606	0.764	0.0331461	0.382953	0.0291422	0.629333	0.0660774	0.475715	0.0391928
217	DRD3	SMILES	Random	CNN	0.892364	0.00868677	0.7608	0.0216247	0.434626	0.0335693	0.6	0.0421637	0.503545	0.0334191
218	DRD3	SMILES	Random	CNN	0.902061	0.00779536	0.758933	0.0236403	0.470608	0.031845	0.584	0.050173	0.519965	0.0308289
219	DRD3	SMILES	Random	CNN	0.908606	0.00791507	0.728933	0.0239948	0.497867	0.0423052	0.509333	0.0449395	0.503233	0.0418307
220	DRD3	SMILES	Random	CNN	0.862788	0.0127452	0.778133	0.0267046	0.364038	0.0327565	0.674667	0.0458791	0.472679	0.0378451
221	DRD3	SMILES	Random	CNN	0.899152	0.00819953	0.776533	0.0131886	0.461871	0.0279974	0.626667	0.0292119	0.530928	0.0208974
222	DRD3	SMILES	Random	CNN	0.901576	0.00868677	0.758667	0.0298976	0.470804	0.0287931	0.584	0.0717527	0.517847	0.0269605
223	DRD3	SMILES	Random	CNN	0.907636	0.00624684	0.7416	0.0149761	0.494281	0.0312383	0.538667	0.0310984	0.514771	0.0242018
224	DRD3	SMILES	Random	CNN	0.871273	0.00997775	0.7732	0.0213849	0.380249	0.0260793	0.653333	0.0421637	0.480213	0.0283424
225	DRD3	SMILES	Random	CNN	0.904	0.0077196	0.7672	0.0198904	0.480542	0.0333013	0.6	0.0454117	0.531958	0.0232044
226	DRD3	SMILES	Random	CNN	0.907152	0.0120872	0.748533	0.0192176	0.495784	0.0627511	0.554667	0.0322215	0.522271	0.0440814
227	DRD3	SMILES	Random	CNN	0.905939	0.00869354	0.737067	0.0448337	0.491024	0.04785	0.530667	0.103073	0.502924	0.0433568
228	DRD3	SMILES	Random	CNN	0.869818	0.00511969	0.764	0.0234795	0.372747	0.0177993	0.634667	0.0481479	0.469438	0.0263187
229	DRD3	SMILES	Random	CNN	0.912242	0.0154962	0.777733	0.0298101	0.523146	0.0777841	0.613333	0.0571936	0.561787	0.0565876
230	DRD3	SMILES	Random	CNN	0.911515	0.0120483	0.780933	0.0199136	0.517387	0.0601578	0.621333	0.041825	0.562189	0.0397347
231	DRD3	SMILES	Random	CNN	0.915636	0.00729693	0.7652	0.0470619	0.532947	0.0390935	0.581333	0.0992774	0.552668	0.0576868
232	DRD3	SMILES	Random	CNN	0.874182	0.0115094	0.7796	0.0177017	0.389453	0.0305326	0.664	0.0296947	0.490509	0.0299341
233	DRD3	SMILES	Random	CNN	0.908606	0.0119896	0.775733	0.0197657	0.504741	0.0554399	0.613333	0.0469515	0.550796	0.0335252
234	DRD3	SMILES	Random	CNN	0.913697	0.00967877	0.766533	0.0427778	0.526466	0.0455482	0.586667	0.0942809	0.55057	0.0503374
235	DRD3	SMILES	Random	CNN	0.912727	0.00706782	0.7996	0.0336534	0.517318	0.0311608	0.661333	0.0738045	0.578284	0.0358702
236	DRD3	SMILES	Random	CNN	0.896727	0.0178376	0.7932	0.028626	0.459088	0.0572013	0.666667	0.0484424	0.542342	0.052349
237	DRD3	SMILES	Random	CNN	0.92	0.00880771	0.788	0.0329525	0.553675	0.0420174	0.626667	0.0653197	0.586796	0.0470033
238	DRD3	SMILES	Random	CNN	0.922182	0.00878767	0.7724	0.0324321	0.5746	0.0534729	0.589333	0.0697424	0.578356	0.0457934
239	DRD3	SMILES	Random	CNN	0.918788	0.00785544	0.766933	0.0417625	0.555899	0.0455026	0.581333	0.0926067	0.562618	0.0497701
240	DRD3	SMILES	Random	CNN	0.898667	0.0184083	0.788267	0.0274537	0.465894	0.0651681	0.653333	0.0421637	0.542601	0.0570608
241	DRD3	SMILES	Random	CNN	0.920485	0.0089926	0.761867	0.0178657	0.566736	0.0575074	0.568	0.0343576	0.565815	0.0354995
242	DRD3	SMILES	Random	CNN	0.919273	0.00709272	0.7696	0.024868	0.558076	0.0459512	0.586667	0.057812	0.568883	0.0264699
243	DRD3	SMILES	Random	CNN	0.915879	0.0143952	0.765333	0.0272698	0.540761	0.0770754	0.581333	0.0458791	0.558919	0.058461
244	DRD3	SMILES	Random	CNN	0.906424	0.0127682	0.788933	0.0214894	0.494263	0.0541682	0.645333	0.043492	0.557754	0.0395198
245	DRD3	SMILES	Random	CNN	0.916121	0.0126293	0.767867	0.0373129	0.554175	0.0786958	0.586667	0.0904311	0.558966	0.0337875
246	DRD3	SMILES	Random	CNN	0.919515	0.0122322	0.762533	0.019162	0.563396	0.0655532	0.570667	0.0361724	0.564856	0.0425724
247	DRD3	SMILES	Random	CNN	0.923394	0.00647776	0.762267	0.0494891	0.578648	0.0308991	0.565333	0.103142	0.568627	0.063488
248	DRD3	SMILES	Random	CNN	0.908848	0.018706	0.774667	0.0163734	0.513351	0.0764738	0.610667	0.039911	0.553076	0.0449443
249	DRD3	SMILES	Random	CNN	0.923394	0.00683103	0.768267	0.0473729	0.581413	0.0461732	0.578667	0.102102	0.574872	0.0574216
250	DRD3	SMILES	Random	CNN	0.918788	0.00645959	0.746533	0.0623344	0.554786	0.0317616	0.536	0.133706	0.536093	0.0860724
251	DRD3	SMILES	Random	CNN	0.918303	0.00841879	0.778667	0.0225211	0.546989	0.0408846	0.608	0.0426667	0.575244	0.0375965
252	DRD3	SMILES	Random	CNN	0.849455	0.00554934	0.7468	0.0117182	0.327476	0.0109622	0.621333	0.0261279	0.428701	0.0126877
253	DRD3	SMILES	Random	CNN	0.875152	0.0156547	0.762133	0.0312905	0.389341	0.0341041	0.624	0.0801776	0.476003	0.0290316
254	DRD3	SMILES	Random	CNN	0.886303	0.0146341	0.789867	0.0375976	0.425879	0.0410206	0.672	0.0870657	0.51767	0.0395803
255	DRD3	SMILES	Random	CNN	0.890424	0.00571628	0.777733	0.0311173	0.430157	0.0230735	0.64	0.0636658	0.514043	0.0357675
256	DRD3	SMILES	Random	CNN	0.851879	0.0111462	0.776933	0.0196485	0.343533	0.0222087	0.685333	0.0373333	0.457312	0.0254782
257	DRD3	SMILES	Random	CNN	0.884364	0.014002	0.7804	0.0245297	0.417567	0.0429704	0.653333	0.0512944	0.507802	0.0370859
258	DRD3	SMILES	Random	CNN	0.901818	0.00367655	0.7552	0.0537573	0.467291	0.0174078	0.576	0.120562	0.510661	0.0518733
259	DRD3	SMILES	Random	CNN	0.896	0.00961786	0.7532	0.0468442	0.448242	0.0413862	0.578667	0.107199	0.499607	0.0471752
260	DRD3	SMILES	Random	CNN	0.867636	0.0105781	0.7844	0.0324211	0.374899	0.0305654	0.682667	0.0610428	0.483826	0.0399198
261	DRD3	SMILES	Random	CNN	0.892606	0.011412	0.784933	0.0211517	0.442654	0.0377307	0.653333	0.0498888	0.525819	0.0281293
262	DRD3	SMILES	Random	CNN	0.900606	0.00419891	0.798933	0.0262826	0.467782	0.0151548	0.674667	0.0575654	0.551545	0.0253053
263	DRD3	SMILES	Random	CNN	0.895758	0.0103422	0.736267	0.0435178	0.438547	0.0483472	0.541333	0.0849994	0.484034	0.0624692
264	DRD3	SMILES	Random	CNN	0.861333	0.012634	0.774933	0.0270755	0.360125	0.0322167	0.669333	0.0487351	0.467961	0.0373824
265	DRD3	SMILES	Random	CNN	0.90303	0.0151394	0.800267	0.0143518	0.482501	0.055734	0.674667	0.0216641	0.560938	0.0411189
266	DRD3	SMILES	Random	CNN	0.910545	0.00570599	0.7924	0.0282264	0.506084	0.0251771	0.648	0.0581798	0.567629	0.0342053
267	DRD3	SMILES	Random	CNN	0.904242	0.0151782	0.776933	0.0236628	0.485716	0.0629144	0.621333	0.0426667	0.543343	0.0493639
268	DRD3	SMILES	Random	CNN	0.869333	0.00787039	0.779333	0.012336	0.377746	0.0193113	0.669333	0.0258543	0.482532	0.0175956
269	DRD3	SMILES	Random	CNN	0.901576	0.0127221	0.782667	0.019225	0.474063	0.0496225	0.637333	0.0371424	0.542154	0.0378561
270	DRD3	SMILES	Random	CNN	0.913455	0.00409977	0.794	0.023213	0.518605	0.0167141	0.648	0.0466476	0.5759	0.0284866
271	DRD3	SMILES	Random	CNN	0.905939	0.00937652	0.798267	0.0261571	0.488685	0.0371498	0.666667	0.0519829	0.563142	0.0381239
272	DRD3	SMILES	Random	CNN	0.872727	0.0170905	0.7752	0.0274466	0.386428	0.0484663	0.656	0.0433282	0.485657	0.0484354
273	DRD3	SMILES	Random	CNN	0.917818	0.00716691	0.7952	0.0423077	0.540307	0.0308798	0.645333	0.0886842	0.585904	0.0469413
274	DRD3	SMILES	Random	CNN	0.919515	0.00905772	0.766133	0.0213808	0.565586	0.0655719	0.578667	0.0543895	0.567051	0.0223389
275	DRD3	SMILES	Random	CNN	0.908364	0.0132914	0.772	0.0367695	0.500815	0.0634223	0.605333	0.0738045	0.545948	0.0576623
276	DRD3	SMILES	Random	CNN	0.878788	0.0151005	0.772533	0.0188345	0.400595	0.0396348	0.642667	0.0361724	0.49234	0.0348788
277	DRD3	SMILES	Random	CNN	0.911273	0.0132205	0.7592	0.0508652	0.515805	0.0658851	0.573333	0.108975	0.537022	0.0728962
278	DRD3	SMILES	Random	CNN	0.912242	0.0101587	0.789733	0.0251876	0.51735	0.0423254	0.64	0.0539959	0.570378	0.0362361
279	DRD3	SMILES	Random	CNN	0.910545	0.0163236	0.7816	0.0240059	0.527041	0.0850228	0.624	0.0676724	0.561458	0.0278078
280	DRD3	SMILES	Random	CNN	0.878788	0.00870705	0.772533	0.0229062	0.397441	0.0276583	0.642667	0.0424997	0.490964	0.0322748
281	DRD3	SMILES	Random	CNN	0.910788	0.0108848	0.754133	0.0269696	0.516018	0.0616704	0.562667	0.0604575	0.534533	0.0379917
282	DRD3	SMILES	Random	CNN	0.912727	0.0165666	0.7768	0.0269069	0.535758	0.102445	0.610667	0.0621968	0.562967	0.0501714
283	DRD3	SMILES	Random	CNN	0.904	0.0155114	0.7624	0.0219923	0.491885	0.0722063	0.589333	0.0580574	0.529429	0.0309633
284	DRD3	SMILES	Random	CNN	0.888242	0.0153973	0.766933	0.0363235	0.423825	0.0562475	0.618667	0.063442	0.502678	0.0593756
285	DRD3	SMILES	Random	CNN	0.913697	0.00700098	0.756933	0.0152875	0.525054	0.0356299	0.565333	0.0287209	0.543919	0.0285951
286	DRD3	SMILES	Random	CNN	0.917576	0.00694197	0.781867	0.0139548	0.546443	0.0459987	0.616	0.0371424	0.576485	0.0135525
287	DRD3	SMILES	Random	CNN	0.91297	0.0142886	0.769733	0.0250248	0.530236	0.079741	0.594667	0.0537318	0.556035	0.0459706
288	DRD3	SMILES	Random	CNN	0.854545	0.011752	0.77	0.0240703	0.345977	0.0263129	0.666667	0.0505964	0.454832	0.0289655
289	DRD3	SMILES	Random	CNN	0.881455	0.0111199	0.7968	0.0252152	0.41131	0.0345565	0.693333	0.0477028	0.515803	0.0370191
290	DRD3	SMILES	Random	CNN	0.890909	0.00897297	0.784	0.0243384	0.4353	0.0305441	0.653333	0.0539959	0.521244	0.0290764
291	DRD3	SMILES	Random	CNN	0.888242	0.0122034	0.769333	0.0254733	0.427939	0.0362068	0.624	0.0660774	0.503768	0.0196851
292	DRD3	SMILES	Random	CNN	0.867152	0.00437708	0.792533	0.020192	0.376258	0.0102287	0.701333	0.0458791	0.489344	0.0170785
293	DRD3	SMILES	Random	CNN	0.888485	0.00694197	0.788667	0.0376959	0.428495	0.0154169	0.666667	0.0884433	0.518833	0.0293828
294	DRD3	SMILES	Random	CNN	0.897939	0.014614	0.791467	0.0337136	0.464221	0.0382718	0.661333	0.0849994	0.540947	0.0294738
295	DRD3	SMILES	Random	CNN	0.901091	0.00795211	0.7644	0.0555835	0.467458	0.0275287	0.597333	0.125475	0.517942	0.0552806
296	DRD3	SMILES	Random	CNN	0.882424	0.0132781	0.800933	0.0251311	0.415603	0.0354634	0.701333	0.0496029	0.521053	0.0367307
297	DRD3	SMILES	Random	CNN	0.908848	0.0155681	0.779467	0.0285047	0.504264	0.0679158	0.621333	0.0488808	0.555498	0.0579771
298	DRD3	SMILES	Random	CNN	0.906182	0.0140439	0.7684	0.0310429	0.501361	0.0662891	0.6	0.0821922	0.538239	0.0236207
299	DRD3	SMILES	Random	CNN	0.866667	0.0419121	0.747867	0.0681141	0.379015	0.100155	0.602667	0.114201	0.460811	0.102213
300	DRD3	SMILES	Random	CNN	0.886788	0.011412	0.770933	0.0182701	0.420988	0.0370603	0.629333	0.0361724	0.503525	0.0317714
301	DRD3	SMILES	Random	CNN	0.909818	0.0109923	0.7692	0.0213558	0.509276	0.0549895	0.597333	0.0464949	0.547309	0.0348114
302	DRD3	SMILES	Random	CNN	0.904242	0.0170733	0.784133	0.0122449	0.490544	0.0688953	0.637333	0.0258543	0.550919	0.0420302
303	DRD3	SMILES	Random	CNN	0.885576	0.0278693	0.749867	0.0491047	0.419455	0.0919745	0.584	0.0751413	0.487073	0.089186
304	DRD3	SMILES	Random	CNN	0.882909	0.00721594	0.7748	0.0195569	0.408976	0.0238988	0.642667	0.03901	0.499512	0.0262794
305	DRD3	SMILES	Random	CNN	0.904485	0.0082709	0.765067	0.0298726	0.479874	0.0349587	0.594667	0.0599852	0.530335	0.0420107
306	DRD3	SMILES	Random	CNN	0.914909	0.0156809	0.766	0.0181059	0.540004	0.0892677	0.584	0.0229395	0.558622	0.0551801
307	DRD3	SMILES	Random	CNN	0.875636	0.0273478	0.7156	0.0460504	0.381141	0.0860637	0.52	0.078202	0.436756	0.0796311
308	DRD3	SMILES	Random	CNN	0.901818	0.0068138	0.7588	0.019365	0.468497	0.0288627	0.584	0.0371424	0.519595	0.0298862
309	DRD3	SMILES	Random	CNN	0.91903	0.00790764	0.779067	0.023954	0.549694	0.0397693	0.608	0.044302	0.57721	0.0406793
310	DRD3	SMILES	Random	CNN	0.923152	0.00470078	0.788533	0.0317585	0.570229	0.021279	0.624	0.0660774	0.594674	0.03839
311	DRD3	SMILES	Random	CNN	0.864485	0.0328608	0.723867	0.0498342	0.363171	0.0968686	0.552	0.0929898	0.432025	0.0842444
312	DRD3	SMILES	Random	CNN	0.877818	0.00819953	0.7504	0.0132973	0.389478	0.0218674	0.594667	0.0343576	0.469666	0.0146786
313	DRD3	SMILES	Random	CNN	0.908121	0.00976943	0.744267	0.0384675	0.500695	0.0581246	0.544	0.085749	0.516492	0.050934
314	DRD3	SMILES	Random	CNN	0.909091	0.00932625	0.7496	0.024975	0.504448	0.0539691	0.554667	0.0523917	0.526121	0.037527
315	DRD3	SMILES	Random	CNN	0.897455	0.00787786	0.7432	0.0494115	0.452033	0.0235003	0.554667	0.115193	0.49032	0.049874
316	DRD3	SMILES	Random	CNN	0.889455	0.0089533	0.752	0.0179134	0.423108	0.0331072	0.584	0.0308689	0.490441	0.0317691
317	DRD3	SMILES	Random	CNN	0.908848	0.0127682	0.744667	0.0230208	0.505748	0.0702785	0.544	0.0424997	0.522036	0.0473011
318	DRD3	SMILES	Random	CNN	0.909818	0.0101876	0.7548	0.0211214	0.506557	0.054105	0.565333	0.0373333	0.533544	0.0422423
319	DRD3	SMILES	Random	CNN	0.888727	0.0327712	0.7204	0.0292532	0.448879	0.102277	0.514667	0.0793753	0.463571	0.0479451
320	DRD3	SMILES	Random	CNN	0.91103	0.00980545	0.736267	0.0189812	0.515914	0.0491304	0.522667	0.0416547	0.516983	0.0328058
321	DRD3	SMILES	Random	CNN	0.909576	0.00841879	0.741467	0.0260952	0.505612	0.0481344	0.536	0.0542586	0.518516	0.0380708
322	DRD3	SMILES	Random	CNN	0.909818	0.0181673	0.7536	0.0398477	0.521328	0.102578	0.562667	0.0836501	0.533351	0.0653261
323	DRD3	SMILES	Random	CNN	0.884606	0.0338649	0.690533	0.100811	0.334135	0.196854	0.453333	0.236267	0.375102	0.199096
324	DRD3	SMILES	Random	CNN	0.85697	0.0170561	0.766533	0.0355213	0.349951	0.0435451	0.656	0.0638888	0.45579	0.0495893
325	DRD3	SMILES	Random	CNN	0.893333	0.00747202	0.762533	0.0201655	0.439667	0.0271637	0.602667	0.0494593	0.506516	0.0175561
326	DRD3	SMILES	Random	CNN	0.899394	0.0127359	0.764667	0.0202254	0.467746	0.0501893	0.6	0.0552972	0.521121	0.0206571
327	DRD3	SMILES	Random	CNN	0.906424	0.0126526	0.755333	0.0180074	0.497857	0.0662594	0.570667	0.0441412	0.527316	0.030103
328	DRD3	SMILES	Random	CNN	0.881697	0.0150732	0.765733	0.0248501	0.406263	0.0409096	0.624	0.0472535	0.490817	0.0383378
329	DRD3	SMILES	Random	CNN	0.899636	0.0063864	0.772	0.0251113	0.461318	0.0248165	0.616	0.0515709	0.526898	0.0312369
330	DRD3	SMILES	Random	CNN	0.899152	0.0118118	0.762133	0.0236433	0.462728	0.043952	0.594667	0.0537318	0.51799	0.0324755
331	DRD3	SMILES	Random	CNN	0.900848	0.00670074	0.737867	0.0365183	0.462105	0.0313851	0.538667	0.0802662	0.49473	0.0425227
332	DRD3	SMILES	Random	CNN	0.890667	0.0177053	0.770667	0.0241219	0.435557	0.0569134	0.624	0.0371424	0.511829	0.0503817
333	DRD3	SMILES	Random	CNN	0.905212	0.00544241	0.771467	0.0239533	0.484406	0.022602	0.608	0.0543895	0.537748	0.022969
334	DRD3	SMILES	Random	CNN	0.910545	0.00787039	0.7456	0.0303977	0.506999	0.0396087	0.544	0.0592696	0.524349	0.0468725
335	DRD3	SMILES	Random	CNN	0.904485	0.00549614	0.732667	0.0430648	0.483439	0.0299675	0.522667	0.102033	0.494158	0.0370011
336	DRD3	SMILES	Random	CNN	0.878788	0.0216831	0.791733	0.0329433	0.407855	0.0590621	0.685333	0.0556816	0.509851	0.0580443
337	DRD3	SMILES	Random	CNN	0.908606	0.0122082	0.788933	0.0200471	0.501355	0.0553879	0.642667	0.0308689	0.56261	0.0451823
338	DRD3	SMILES	Random	CNN	0.914667	0.0135107	0.791067	0.0260003	0.533707	0.063958	0.64	0.0552972	0.57838	0.0417412
339	DRD3	SMILES	Random	CNN	0.917818	0.0100657	0.7676	0.0439082	0.548791	0.0507496	0.584	0.0929133	0.56109	0.0591941
340	DRD3	SMILES	Random	CNN	0.900606	0.0166727	0.791733	0.0246237	0.473534	0.057051	0.658667	0.0458791	0.54878	0.0456337
341	DRD3	SMILES	Random	CNN	0.915636	0.0101007	0.7832	0.0180439	0.535656	0.0508923	0.621333	0.0382739	0.573466	0.0330663
342	DRD3	SMILES	Random	CNN	0.921455	0.00911593	0.7912	0.00855206	0.567053	0.0528324	0.632	0.027455	0.595226	0.0203905
343	DRD3	SMILES	Random	CNN	0.919515	0.00912237	0.785333	0.048684	0.547935	0.0408088	0.621333	0.0974702	0.581128	0.0642877
344	DRD3	SMILES	Random	CNN	0.905455	0.0189959	0.8004	0.0224365	0.493531	0.0667203	0.672	0.0310984	0.56733	0.0542303
345	DRD3	SMILES	Random	CNN	0.92097	0.00670074	0.798133	0.0291613	0.556876	0.0297774	0.648	0.060575	0.597739	0.0361943
346	DRD3	SMILES	Random	CNN	0.918303	0.00644137	0.776267	0.0340316	0.547798	0.0369287	0.602667	0.0737081	0.571398	0.0400667
347	DRD3	SMILES	Random	CNN	0.917333	0.0173702	0.784133	0.036814	0.556069	0.077613	0.621333	0.083735	0.578793	0.0530397
348	DRD3	SMILES	Random	CNN	0.911758	0.0123945	0.788267	0.0155355	0.517193	0.0563546	0.637333	0.0258543	0.56949	0.0385451
349	DRD3	SMILES	Random	CNN	0.915152	0.0123375	0.775733	0.0217689	0.535276	0.0600229	0.605333	0.0426667	0.56608	0.0432725
350	DRD3	SMILES	Random	CNN	0.924848	0.0111883	0.776267	0.0289846	0.592984	0.0741853	0.594667	0.0593895	0.590658	0.0490394
351	DRD3	SMILES	Random	CNN	0.916121	0.00683103	0.765467	0.017519	0.537529	0.0342827	0.581333	0.0363685	0.557668	0.0279468
352	DRD3	SMILES	Random	CNN	0.914182	0.00952576	0.792	0.0163245	0.525133	0.0431003	0.642667	0.0271948	0.577438	0.0348647
353	DRD3	SMILES	Random	CNN	0.925333	0.00395382	0.776533	0.0325246	0.58915	0.0198477	0.594667	0.0698443	0.589619	0.0370221
354	DRD3	SMILES	Random	CNN	0.922909	0.0071751	0.7692	0.0239978	0.58045	0.0449308	0.581333	0.0543895	0.577938	0.028228
355	DRD3	SMILES	Random	CNN	0.919515	0.00470078	0.758933	0.0206757	0.561446	0.0390879	0.562667	0.0494593	0.559115	0.015937
356	DRD3	SMILES	Random	CNN	0.912242	0.0178738	0.786133	0.0263697	0.525972	0.0714147	0.632	0.0581798	0.569857	0.0501275
357	DRD3	SMILES	Random	CNN	0.92703	0.0110669	0.757067	0.0391092	0.609544	0.0673592	0.549333	0.0746667	0.576926	0.0677366
358	DRD3	SMILES	Random	CNN	0.924848	0.00367655	0.770267	0.0492984	0.590676	0.0234243	0.581333	0.107199	0.578831	0.0595912
359	DRD3	SMILES	Random	CNN	0.916848	0.0115654	0.774267	0.0238425	0.542514	0.0571619	0.6	0.0446219	0.568502	0.045716
360	DRD3	SMILES	Random	CNN	0.835879	0.014877	0.756133	0.0343638	0.311355	0.0309024	0.658667	0.0693333	0.422077	0.0380788
361	DRD3	SMILES	Random	CNN	0.874667	0.00753468	0.761867	0.0283671	0.383879	0.0209998	0.624	0.0616225	0.474443	0.028999
362	DRD3	SMILES	Random	CNN	0.87903	0.00570599	0.770267	0.0391705	0.395691	0.0257556	0.637333	0.082365	0.487478	0.0424766
363	DRD3	SMILES	Random	CNN	0.888	0.0233358	0.7332	0.0483513	0.425172	0.0562931	0.544	0.117273	0.468087	0.0532912
364	DRD3	SMILES	Random	CNN	0.848	0.00931364	0.7652	0.0289993	0.332203	0.0199819	0.664	0.0621968	0.442269	0.0277663
365	DRD3	SMILES	Random	CNN	0.887515	0.016033	0.772533	0.0259415	0.427126	0.0428775	0.632	0.0611592	0.506403	0.0330212
366	DRD3	SMILES	Random	CNN	0.899394	0.00735309	0.792267	0.036935	0.462606	0.0265044	0.661333	0.0784743	0.542951	0.0408349
367	DRD3	SMILES	Random	CNN	0.900848	0.011381	0.759467	0.044497	0.465223	0.0517888	0.586667	0.0931427	0.516469	0.0600573
368	DRD3	SMILES	Random	CNN	0.858909	0.0156472	0.7712	0.0297856	0.354831	0.0373131	0.664	0.050173	0.462177	0.0429653
369	DRD3	SMILES	Random	CNN	0.898667	0.00476288	0.775067	0.0279511	0.457395	0.0208024	0.624	0.0586667	0.527207	0.033347
370	DRD3	SMILES	Random	CNN	0.901091	0.00768909	0.774	0.0559682	0.472405	0.0290192	0.618667	0.131345	0.526649	0.0429357
371	DRD3	SMILES	Random	CNN	0.902788	0.00823529	0.796533	0.0181471	0.476396	0.0310012	0.666667	0.033731	0.555303	0.0297264
372	DRD3	SMILES	Random	CNN	0.861818	0.00739295	0.7764	0.0190886	0.360938	0.0163566	0.672	0.041825	0.469175	0.0200066
373	DRD3	SMILES	Random	CNN	0.899152	0.00805491	0.782533	0.0169831	0.462775	0.0266707	0.64	0.0395531	0.535919	0.0202913
374	DRD3	SMILES	Random	CNN	0.907636	0.00678788	0.7716	0.0200204	0.49432	0.0296312	0.605333	0.0400888	0.543661	0.0298836
375	DRD3	SMILES	Random	CNN	0.906667	0.0127359	0.767467	0.0483035	0.49711	0.0618288	0.597333	0.107464	0.535499	0.0560528
376	DRD3	SMILES	Random	CNN	0.875636	0.00915452	0.7924	0.0259182	0.395221	0.0260328	0.690667	0.050173	0.502425	0.0320452
377	DRD3	SMILES	Random	CNN	0.915394	0.00988901	0.809467	0.0206103	0.529715	0.0447473	0.68	0.0395531	0.594458	0.0360308
378	DRD3	SMILES	Random	CNN	0.91297	0.0157184	0.786533	0.0173764	0.534318	0.0878285	0.632	0.0474037	0.572155	0.0365017
379	DRD3	SMILES	Random	CNN	0.907879	0.0121696	0.765733	0.0290765	0.504709	0.0554076	0.592	0.0713551	0.538819	0.0305731
380	DRD3	SMILES	Random	CNN	0.891394	0.0197632	0.792667	0.0309695	0.4433	0.0749011	0.672	0.0466476	0.532771	0.065991
381	DRD3	SMILES	Random	CNN	0.918303	0.0099246	0.785867	0.021719	0.546234	0.0522178	0.624	0.0371424	0.582149	0.043937
382	DRD3	SMILES	Random	CNN	0.921939	0.0092185	0.771067	0.0301746	0.580552	0.0757372	0.586667	0.0685079	0.577065	0.0347311
383	DRD3	SMILES	Random	CNN	0.909576	0.0120385	0.794267	0.0360311	0.507129	0.0497831	0.653333	0.0795543	0.56744	0.0456074
384	DRD3	SMILES	Random	CNN	0.87903	0.0108524	0.764267	0.0196394	0.397574	0.029239	0.624	0.0449395	0.484359	0.0248397
385	DRD3	SMILES	Random	CNN	0.906667	0.00963617	0.778267	0.0121297	0.494211	0.0434902	0.621333	0.0310984	0.548541	0.0223884
386	DRD3	SMILES	Random	CNN	0.914909	0.00422681	0.7612	0.0346728	0.531024	0.0215851	0.573333	0.0768259	0.548371	0.0356816
387	DRD3	SMILES	Random	CNN	0.91297	0.00700098	0.732533	0.0344387	0.522611	0.0378486	0.512	0.0723449	0.514771	0.0495339
388	DRD3	SMILES	Random	CNN	0.892364	0.0182769	0.7752	0.0293981	0.442657	0.0647111	0.632	0.0481479	0.51905	0.0561401
389	DRD3	SMILES	Random	CNN	0.913455	0.0143748	0.7652	0.012729	0.537364	0.100294	0.584	0.0284722	0.554224	0.0439888
390	DRD3	SMILES	Random	CNN	0.914909	0.00779536	0.7648	0.0432572	0.528229	0.0389186	0.581333	0.0890842	0.551429	0.056268
391	DRD3	SMILES	Random	CNN	0.91297	0.0114068	0.751733	0.028097	0.523151	0.0598595	0.554667	0.0523917	0.537398	0.0515034
392	DRD3	SMILES	Random	CNN	0.896727	0.0150498	0.7788	0.0239607	0.455974	0.0538743	0.634667	0.0400888	0.529573	0.0469936
393	DRD3	SMILES	Random	CNN	0.918061	0.0054532	0.780933	0.0389384	0.546489	0.0294386	0.613333	0.0872289	0.574197	0.0366119
394	DRD3	SMILES	Random	CNN	0.916364	0.00552812	0.7788	0.039646	0.536025	0.0265264	0.610667	0.0853333	0.567848	0.0430177
395	DRD3	SMILES	Random	CNN	0.904485	0.0128827	0.760267	0.0257116	0.489647	0.0575828	0.584	0.0660774	0.527048	0.0269409
396	DRD3	SMILES	Random	CNN	0.867879	0.0175318	0.802533	0.00944128	0.385286	0.0393434	0.722667	0.0271948	0.500738	0.0288677
397	DRD3	SMILES	Random	CNN	0.893091	0.0138924	0.7984	0.0363161	0.444959	0.0434531	0.682667	0.0717527	0.537516	0.0483974
398	DRD3	SMILES	Random	CNN	0.891152	0.012347	0.799733	0.0349771	0.440424	0.0327936	0.688	0.0811473	0.534126	0.0356052
399	DRD3	SMILES	Random	CNN	0.888727	0.0106887	0.7996	0.0533876	0.432038	0.0298265	0.690667	0.121736	0.526784	0.0472354
400	DRD3	SMILES	Random	CNN	0.862303	0.0142722	0.797067	0.0132973	0.370463	0.0296067	0.717333	0.0271948	0.487648	0.025607
401	DRD3	SMILES	Random	CNN	0.887515	0.0085504	0.809733	0.0106299	0.43055	0.0212828	0.714667	0.0310984	0.53645	0.0122782
402	DRD3	SMILES	Random	CNN	0.902545	0.00749558	0.7772	0.0351641	0.474179	0.0285825	0.624	0.0779287	0.536404	0.0372578
403	DRD3	SMILES	Random	CNN	0.888727	0.0171317	0.736	0.0520905	0.424608	0.0568155	0.549333	0.117878	0.469618	0.0606457
404	DRD3	SMILES	Random	CNN	0.877576	0.0121937	0.777867	0.0302446	0.396482	0.0351012	0.656	0.0574418	0.493747	0.0411921
405	DRD3	SMILES	Random	CNN	0.90303	0.0141564	0.789467	0.030318	0.485503	0.0488469	0.650667	0.0783837	0.549961	0.024988
406	DRD3	SMILES	Random	CNN	0.907879	0.00969697	0.758533	0.0469958	0.50395	0.0451616	0.576	0.112317	0.528211	0.0409125
407	DRD3	SMILES	Random	CNN	0.882909	0.012564	0.7664	0.0384883	0.407813	0.038953	0.624	0.0806198	0.491499	0.0457448
408	DRD3	SMILES	Random	CNN	0.888242	0.0129963	0.777733	0.00883025	0.427962	0.0360303	0.642667	0.0195959	0.512576	0.0258614
409	DRD3	SMILES	Random	CNN	0.901818	0.00999541	0.7672	0.0138846	0.473583	0.0382083	0.602667	0.0371424	0.528161	0.0190132
410	DRD3	SMILES	Random	CNN	0.909091	0.00719147	0.7592	0.0281532	0.502817	0.0345601	0.576	0.0621968	0.534363	0.0333054
411	DRD3	SMILES	Random	CNN	0.892606	0.0131581	0.770533	0.048132	0.441443	0.0423098	0.621333	0.112063	0.510002	0.047737
412	DRD3	SMILES	Random	CNN	0.896727	0.0106336	0.7848	0.0359639	0.455215	0.0352726	0.648	0.082019	0.531993	0.0377305
413	DRD3	SMILES	Random	CNN	0.912242	0.0124937	0.795733	0.0127443	0.518643	0.0530538	0.653333	0.0168655	0.577003	0.037192
414	DRD3	SMILES	Random	CNN	0.910061	0.0119355	0.788533	0.0297707	0.50691	0.0517837	0.64	0.0565685	0.564673	0.0480655
415	DRD3	SMILES	Random	CNN	0.900848	0.00716691	0.764267	0.0264579	0.467923	0.0235266	0.597333	0.0649923	0.521814	0.0190934
416	DRD3	SMILES	Random	CNN	0.890424	0.0128873	0.760933	0.0237116	0.433306	0.0360061	0.602667	0.0644429	0.500246	0.0167876
417	DRD3	SMILES	Random	CNN	0.914909	0.00354636	0.7708	0.0423769	0.530465	0.0209058	0.594667	0.0941299	0.556158	0.0412897
418	DRD3	SMILES	Random	CNN	0.918061	0.00965445	0.784533	0.0210456	0.548068	0.054529	0.621333	0.044302	0.580336	0.0355525
419	DRD3	SMILES	Random	CNN	0.89503	0.0161098	0.749067	0.0330349	0.452556	0.0600693	0.570667	0.0827956	0.497566	0.0317716
420	DRD3	SMILES	Random	CNN	0.889212	0.0109118	0.778267	0.0400502	0.427104	0.0405882	0.642667	0.0792857	0.51248	0.0517249
421	DRD3	SMILES	Random	CNN	0.900364	0.0141647	0.7712	0.0180636	0.473775	0.0574195	0.613333	0.0498888	0.529713	0.0243707
422	DRD3	SMILES	Random	CNN	0.904485	0.00937025	0.763867	0.0224357	0.480994	0.0410878	0.592	0.0409661	0.530264	0.0382963
423	DRD3	SMILES	Random	CNN	0.880485	0.0178573	0.780667	0.0205869	0.408568	0.0461286	0.658667	0.0343576	0.502813	0.0401774
424	DRD3	SMILES	Random	CNN	0.90303	0.0141564	0.759467	0.0208034	0.48035	0.068613	0.584	0.03901	0.524786	0.0463333
425	DRD3	SMILES	Random	CNN	0.907152	0.0103592	0.785733	0.0372084	0.495882	0.0452605	0.637333	0.0819322	0.554243	0.0422505
426	DRD3	SMILES	Random	CNN	0.909091	0.0132116	0.7532	0.0346087	0.504824	0.0643775	0.562667	0.0681958	0.529927	0.0557539
427	DRD3	SMILES	Random	CNN	0.875394	0.0340034	0.701067	0.0378502	0.39171	0.0788297	0.488	0.102796	0.418456	0.0497826
428	DRD3	SMILES	Random	CNN	0.915636	0.0117419	0.7556	0.028059	0.536601	0.0638524	0.56	0.0484424	0.54778	0.0556922
429	DRD3	SMILES	Random	CNN	0.911273	0.0113552	0.7532	0.0102276	0.518983	0.0573045	0.56	0.0279682	0.535963	0.0266405
430	DRD3	SMILES	Random	CNN	0.912727	0.00723221	0.7672	0.0112775	0.519313	0.0377263	0.589333	0.0176887	0.551733	0.0273053
431	DRD3	SMILES	Random	CNN	0.905697	0.0178705	0.690133	0.0791796	0.516334	0.0686949	0.426667	0.189127	0.428352	0.119598
0	DRD3	SMILES	Onehot	CNN	0.877333	0.00744838	0.770533	0.0185683	0.393921	0.0142036	0.64	0.0477028	0.486571	0.012625
1	DRD3	SMILES	Onehot	CNN	0.898909	0.00889403	0.7728	0.030362	0.461079	0.0341285	0.618667	0.0688186	0.525903	0.0338068
2	DRD3	SMILES	Onehot	CNN	0.899879	0.00928203	0.780533	0.0334542	0.463724	0.0357089	0.634667	0.0677774	0.534797	0.0424925
3	DRD3	SMILES	Onehot	CNN	0.900606	0.00957499	0.783333	0.0460666	0.471146	0.037532	0.64	0.108321	0.536967	0.0342376
4	DRD3	SMILES	Onehot	CNN	0.879515	0.00713403	0.764533	0.0324178	0.39661	0.0242227	0.624	0.0692307	0.48398	0.0339405
5	DRD3	SMILES	Onehot	CNN	0.899152	0.00429577	0.776533	0.0268474	0.46028	0.0149086	0.626667	0.0602218	0.529452	0.0248315
6	DRD3	SMILES	Onehot	CNN	0.91103	0.00959339	0.756667	0.0172046	0.514506	0.041693	0.568	0.0400888	0.537798	0.0258327
7	DRD3	SMILES	Onehot	CNN	0.909091	0.00715049	0.758	0.0299511	0.504893	0.0353517	0.573333	0.0705534	0.532973	0.0249675
8	DRD3	SMILES	Onehot	CNN	0.889697	0.00663906	0.773733	0.0261299	0.427996	0.0243009	0.632	0.0543895	0.509736	0.0305674
9	DRD3	SMILES	Onehot	CNN	0.905212	0.00716691	0.763067	0.0312029	0.486438	0.0276763	0.589333	0.074189	0.529128	0.0259938
10	DRD3	SMILES	Onehot	CNN	0.910061	0.00851596	0.777733	0.0329487	0.504874	0.0373427	0.616	0.0671449	0.553761	0.0449049
11	DRD3	SMILES	Onehot	CNN	0.913212	0.0092185	0.757867	0.0322308	0.521106	0.0451959	0.568	0.062311	0.542831	0.0495693
12	DRD3	SMILES	Onehot	CNN	0.905939	0.00721594	0.787467	0.0220198	0.486984	0.0302644	0.642667	0.0407922	0.554002	0.0339724
13	DRD3	SMILES	Onehot	CNN	0.912242	0.00571628	0.784933	0.0230886	0.515727	0.0242993	0.629333	0.0515709	0.565433	0.0244843
14	DRD3	SMILES	Onehot	CNN	0.923152	0.00721594	0.772933	0.0304064	0.575776	0.0414978	0.589333	0.0610428	0.581437	0.0457003
15	DRD3	SMILES	Onehot	CNN	0.919273	0.00688246	0.7852	0.0349664	0.553636	0.0359697	0.621333	0.0780199	0.58158	0.0359528
16	DRD3	SMILES	Onehot	CNN	0.905697	0.00911593	0.790933	0.0311258	0.486346	0.0377116	0.650667	0.0604575	0.556115	0.0434708
17	DRD3	SMILES	Onehot	CNN	0.918545	0.00779536	0.7788	0.0244782	0.549539	0.0452025	0.608	0.0510163	0.575658	0.0360055
18	DRD3	SMILES	Onehot	CNN	0.921939	0.00765078	0.790267	0.020477	0.564692	0.0411926	0.629333	0.03901	0.594682	0.035653
19	DRD3	SMILES	Onehot	CNN	0.917818	0.00794471	0.806	0.0311983	0.538117	0.0342564	0.669333	0.0604575	0.596278	0.0436248
20	DRD3	SMILES	Onehot	CNN	0.908606	0.0134015	0.797333	0.0291906	0.502429	0.0552494	0.661333	0.0563166	0.569255	0.0473837
21	DRD3	SMILES	Onehot	CNN	0.924848	0.00867323	0.802667	0.019808	0.578818	0.0451313	0.653333	0.0377124	0.613036	0.0367661
22	DRD3	SMILES	Onehot	CNN	0.925333	0.0067095	0.796933	0.0407826	0.586209	0.0424571	0.64	0.0896413	0.606885	0.040338
23	DRD3	SMILES	Onehot	CNN	0.920242	0.0103251	0.820533	0.0320039	0.548942	0.04375	0.698667	0.0611592	0.614213	0.0479869
24	DRD3	SMILES	Onehot	CNN	0.913697	0.0106887	0.774933	0.0411514	0.520998	0.0538516	0.605333	0.0802662	0.559209	0.0636427
25	DRD3	SMILES	Onehot	CNN	0.925818	0.0115094	0.7756	0.0491503	0.58866	0.0616598	0.592	0.0956289	0.58949	0.0780429
26	DRD3	SMILES	Onehot	CNN	0.92	0.00814921	0.776	0.0399911	0.558797	0.0430134	0.6	0.085583	0.574622	0.0507496
27	DRD3	SMILES	Onehot	CNN	0.919273	0.0107763	0.7888	0.0338504	0.549023	0.0530406	0.629333	0.0627659	0.586209	0.0559958
28	DRD3	SMILES	Onehot	CNN	0.918061	0.00895986	0.773733	0.0235007	0.551073	0.0512749	0.597333	0.0529318	0.5702	0.0305921
29	DRD3	SMILES	Onehot	CNN	0.925091	0.00560205	0.7668	0.0241307	0.590275	0.0301093	0.573333	0.0477028	0.58123	0.0372734
30	DRD3	SMILES	Onehot	CNN	0.92897	0.00859154	0.761733	0.0396577	0.622166	0.0516526	0.557333	0.0797329	0.585908	0.0598066
31	DRD3	SMILES	Onehot	CNN	0.92	0.00770436	0.7964	0.0240873	0.554159	0.0430356	0.645333	0.0517086	0.594613	0.0329888
32	DRD3	SMILES	Onehot	CNN	0.922424	0.00951341	0.797733	0.0184396	0.568869	0.0452217	0.645333	0.0409661	0.602752	0.0303464
33	DRD3	SMILES	Onehot	CNN	0.926788	0.00511969	0.788133	0.0189802	0.594107	0.0307303	0.618667	0.0382739	0.605544	0.0281941
34	DRD3	SMILES	Onehot	CNN	0.924606	0.00178145	0.789333	0.029853	0.579619	0.00908906	0.624	0.0649923	0.599152	0.0298266
35	DRD3	SMILES	Onehot	CNN	0.917818	0.00708443	0.7892	0.03732	0.542677	0.0344248	0.632	0.0793753	0.581441	0.0407837
36	DRD3	SMILES	Onehot	CNN	0.840727	0.0226715	0.772	0.0161383	0.328014	0.0355317	0.688	0.0409661	0.442197	0.0297794
37	DRD3	SMILES	Onehot	CNN	0.885576	0.0189432	0.772667	0.00950322	0.423303	0.0566477	0.634667	0.0106667	0.505437	0.0393336
38	DRD3	SMILES	Onehot	CNN	0.904242	0.00735309	0.778133	0.0236245	0.480008	0.0301538	0.624	0.0464949	0.542139	0.0333845
39	DRD3	SMILES	Onehot	CNN	0.90303	0.0223635	0.808667	0.0502562	0.485109	0.0802752	0.693333	0.0972511	0.567528	0.0783784
40	DRD3	SMILES	Onehot	CNN	0.859879	0.0189743	0.792133	0.0284047	0.366288	0.040935	0.709333	0.0660774	0.480765	0.0363824
41	DRD3	SMILES	Onehot	CNN	0.908606	0.00745627	0.820133	0.0189192	0.499668	0.0285671	0.712	0.0409661	0.586366	0.0248284
42	DRD3	SMILES	Onehot	CNN	0.913697	0.00720779	0.790533	0.0387571	0.518947	0.0331404	0.64	0.078202	0.572357	0.0513001
43	DRD3	SMILES	Onehot	CNN	0.902061	0.00851596	0.800933	0.0319127	0.474713	0.032264	0.677333	0.0692307	0.556457	0.0335453
44	DRD3	SMILES	Onehot	CNN	0.880727	0.0226845	0.8012	0.0208418	0.418463	0.0596807	0.704	0.0457238	0.521462	0.0455542
45	DRD3	SMILES	Onehot	CNN	0.909091	0.00770436	0.794	0.0321303	0.499181	0.0329095	0.653333	0.0625389	0.565707	0.0440163
46	DRD3	SMILES	Onehot	CNN	0.915394	0.00728887	0.780667	0.055605	0.53324	0.0348593	0.616	0.122318	0.564264	0.0591761
47	DRD3	SMILES	Onehot	CNN	0.902303	0.00745627	0.809467	0.0321176	0.477379	0.0274716	0.696	0.0751413	0.5634	0.0241272
48	DRD3	SMILES	Onehot	CNN	0.896727	0.0105224	0.7944	0.0272392	0.456594	0.0306068	0.669333	0.0627659	0.540807	0.0301836
49	DRD3	SMILES	Onehot	CNN	0.912	0.0117169	0.7896	0.0259524	0.516789	0.0546987	0.64	0.0512944	0.570258	0.0451525
50	DRD3	SMILES	Onehot	CNN	0.914909	0.00937025	0.7756	0.030024	0.529848	0.0468635	0.605333	0.0599852	0.563765	0.0446843
51	DRD3	SMILES	Onehot	CNN	0.911515	0.00242424	0.791733	0.0300536	0.510684	0.0118956	0.645333	0.0661849	0.56864	0.0280559
52	DRD3	SMILES	Onehot	CNN	0.893091	0.00798161	0.8068	0.0263528	0.444751	0.0260767	0.701333	0.0543895	0.543673	0.0318765
53	DRD3	SMILES	Onehot	CNN	0.92097	0.00830635	0.790933	0.0340081	0.562006	0.0422244	0.632	0.0747618	0.591331	0.0403238
54	DRD3	SMILES	Onehot	CNN	0.920242	0.00643224	0.780933	0.0189155	0.557952	0.0360576	0.610667	0.039911	0.582009	0.0270677
55	DRD3	SMILES	Onehot	CNN	0.905455	0.0152747	0.8052	0.0217149	0.494114	0.0599329	0.682667	0.0522558	0.56977	0.038794
56	DRD3	SMILES	Onehot	CNN	0.897939	0.0229011	0.792667	0.021746	0.469607	0.0809925	0.664	0.0213333	0.547299	0.0622779
57	DRD3	SMILES	Onehot	CNN	0.91297	0.00756581	0.778133	0.0182788	0.520502	0.0356858	0.613333	0.0386437	0.56189	0.0268573
58	DRD3	SMILES	Onehot	CNN	0.918303	0.00876088	0.788267	0.0539705	0.540496	0.0377831	0.629333	0.110079	0.579435	0.0683396
59	DRD3	SMILES	Onehot	CNN	0.915152	0.00867323	0.796133	0.0282792	0.527243	0.0390475	0.650667	0.0535993	0.582174	0.0429366
60	DRD3	SMILES	Onehot	CNN	0.890667	0.0143502	0.781467	0.0338924	0.437597	0.0522848	0.648	0.075707	0.519187	0.043584
61	DRD3	SMILES	Onehot	CNN	0.919758	0.0137007	0.745867	0.0181323	0.574011	0.0920817	0.533333	0.0304047	0.549942	0.0503884
62	DRD3	SMILES	Onehot	CNN	0.920727	0.0118416	0.7464	0.0312797	0.577543	0.0874329	0.533333	0.0619677	0.550814	0.0551714
63	DRD3	SMILES	Onehot	CNN	0.911273	0.0181964	0.7724	0.0150944	0.525867	0.101808	0.602667	0.0155492	0.557404	0.0586135
64	DRD3	SMILES	Onehot	CNN	0.892364	0.00809131	0.7752	0.0217762	0.43749	0.0286072	0.632	0.0450974	0.516357	0.0293947
65	DRD3	SMILES	Onehot	CNN	0.925333	0.00729693	0.757333	0.0470517	0.602236	0.049855	0.552	0.101052	0.568897	0.0621458
66	DRD3	SMILES	Onehot	CNN	0.924606	0.00830635	0.764133	0.0196385	0.596067	0.0651754	0.568	0.043492	0.578544	0.0312188
67	DRD3	SMILES	Onehot	CNN	0.913455	0.0103023	0.7844	0.0270427	0.524177	0.0509061	0.626667	0.057812	0.568651	0.0398157
68	DRD3	SMILES	Onehot	CNN	0.898667	0.0178573	0.781067	0.0245043	0.466079	0.064054	0.637333	0.0407922	0.536417	0.0512669
69	DRD3	SMILES	Onehot	CNN	0.922182	0.012951	0.7628	0.0263427	0.58106	0.0825585	0.568	0.0496029	0.571936	0.0551198
70	DRD3	SMILES	Onehot	CNN	0.922424	0.00919935	0.758133	0.0352953	0.575575	0.0497022	0.557333	0.0692307	0.565248	0.0573232
71	DRD3	SMILES	Onehot	CNN	0.914424	0.00953193	0.763333	0.0335566	0.529433	0.053266	0.578667	0.0688186	0.550787	0.049032
72	DRD3	SMILES	Onehot	CNN	0.828848	0.0148928	0.765467	0.0174784	0.305981	0.0204287	0.688	0.041825	0.422869	0.0210955
73	DRD3	SMILES	Onehot	CNN	0.871515	0.0101413	0.806933	0.0217198	0.390216	0.0271694	0.728	0.0400888	0.507814	0.030658
74	DRD3	SMILES	Onehot	CNN	0.888	0.00813477	0.792	0.0181598	0.428119	0.0227202	0.674667	0.043492	0.522838	0.0193611
75	DRD3	SMILES	Onehot	CNN	0.891879	0.0219712	0.789333	0.0482272	0.449545	0.053252	0.664	0.117878	0.527242	0.0491971
76	DRD3	SMILES	Onehot	CNN	0.85503	0.0206502	0.800267	0.0209999	0.359528	0.039404	0.733333	0.0347691	0.481375	0.0394207
77	DRD3	SMILES	Onehot	CNN	0.887273	0.00383306	0.8024	0.0273694	0.42614	0.0157486	0.698667	0.0575654	0.528997	0.0282002
78	DRD3	SMILES	Onehot	CNN	0.895758	0.00583835	0.801067	0.018148	0.452114	0.0198737	0.685333	0.0373333	0.544422	0.0220109
79	DRD3	SMILES	Onehot	CNN	0.89503	0.020029	0.777867	0.0429147	0.460245	0.0524048	0.634667	0.113639	0.523616	0.0292029
80	DRD3	SMILES	Onehot	CNN	0.87297	0.0155114	0.806533	0.0185683	0.395442	0.0350067	0.725333	0.0343576	0.510827	0.0328046
81	DRD3	SMILES	Onehot	CNN	0.901818	0.0107052	0.808	0.0134858	0.475497	0.0385892	0.693333	0.0238514	0.563261	0.0300684
82	DRD3	SMILES	Onehot	CNN	0.905455	0.0126665	0.8028	0.0240644	0.491755	0.0539485	0.677333	0.05491	0.566899	0.0361207
83	DRD3	SMILES	Onehot	CNN	0.889697	0.0187624	0.803733	0.0319989	0.441085	0.0466075	0.698667	0.0784743	0.53663	0.0386792
84	DRD3	SMILES	Onehot	CNN	0.867394	0.0194635	0.771067	0.0160809	0.375295	0.0445583	0.653333	0.0252982	0.475143	0.0377525
85	DRD3	SMILES	Onehot	CNN	0.907879	0.017431	0.784933	0.0227629	0.504115	0.0807326	0.634667	0.0333067	0.559587	0.0576666
86	DRD3	SMILES	Onehot	CNN	0.908848	0.0131759	0.773467	0.0267977	0.5059	0.0678528	0.608	0.0556816	0.549407	0.0477771
87	DRD3	SMILES	Onehot	CNN	0.891636	0.00995416	0.782	0.0373595	0.438029	0.0289315	0.648	0.0866564	0.519431	0.0346094
88	DRD3	SMILES	Onehot	CNN	0.875636	0.0049445	0.7768	0.029579	0.389836	0.0185483	0.656	0.0616225	0.488658	0.0310619
89	DRD3	SMILES	Onehot	CNN	0.910303	0.0112669	0.779067	0.0274634	0.510763	0.0498486	0.618667	0.0587877	0.55672	0.0383866
90	DRD3	SMILES	Onehot	CNN	0.909818	0.00653197	0.7608	0.0340885	0.502176	0.0317298	0.578667	0.0688186	0.536993	0.0467053
91	DRD3	SMILES	Onehot	CNN	0.891152	0.0303602	0.763733	0.0574117	0.449122	0.0800854	0.608	0.125532	0.505592	0.0791996
92	DRD3	SMILES	Onehot	CNN	0.892606	0.0194786	0.793333	0.0143852	0.44977	0.0704947	0.672	0.0106667	0.5362	0.0505672
93	DRD3	SMILES	Onehot	CNN	0.919758	0.0115349	0.775867	0.0240385	0.563861	0.0733201	0.6	0.0519829	0.577379	0.0403627
94	DRD3	SMILES	Onehot	CNN	0.911515	0.0136492	0.770133	0.0185827	0.524714	0.0748349	0.597333	0.0472535	0.55302	0.0330575
95	DRD3	SMILES	Onehot	CNN	0.893818	0.0166657	0.8036	0.0116283	0.454259	0.0560961	0.693333	0.0357771	0.545511	0.0329513
96	DRD3	SMILES	Onehot	CNN	0.870061	0.0190484	0.754533	0.0310509	0.376503	0.0438008	0.613333	0.0763617	0.462959	0.0350779
97	DRD3	SMILES	Onehot	CNN	0.904242	0.0166727	0.764933	0.0206671	0.487395	0.066956	0.594667	0.0373333	0.533146	0.0478865
98	DRD3	SMILES	Onehot	CNN	0.904727	0.00772721	0.7364	0.0353109	0.480605	0.0371281	0.530667	0.0765477	0.501345	0.0423295
99	DRD3	SMILES	Onehot	CNN	0.901818	0.0129872	0.766	0.0312381	0.470997	0.0566591	0.6	0.0559365	0.527142	0.054442
100	DRD3	SMILES	Onehot	CNN	0.878303	0.00606545	0.757867	0.0211719	0.392029	0.0161114	0.610667	0.0487351	0.476649	0.0195021
101	DRD3	SMILES	Onehot	CNN	0.907394	0.0142103	0.765467	0.021218	0.501693	0.0657433	0.592	0.0481479	0.53941	0.0393737
102	DRD3	SMILES	Onehot	CNN	0.909091	0.0115502	0.7472	0.0281374	0.504639	0.0558252	0.549333	0.0568194	0.52386	0.046889
103	DRD3	SMILES	Onehot	CNN	0.894545	0.0201664	0.7536	0.0262386	0.448537	0.0667943	0.581333	0.0450974	0.503984	0.0545813
104	DRD3	SMILES	Onehot	CNN	0.894303	0.0082709	0.733067	0.0255729	0.435202	0.0347917	0.536	0.0529318	0.479298	0.0372348
105	DRD3	SMILES	Onehot	CNN	0.909333	0.00997775	0.738933	0.0195805	0.507522	0.0478903	0.530667	0.0464949	0.515945	0.0290886
106	DRD3	SMILES	Onehot	CNN	0.909091	0.0114736	0.7628	0.0163212	0.50496	0.0518231	0.584	0.0308689	0.540103	0.0361327
107	DRD3	SMILES	Onehot	CNN	0.883636	0.0294822	0.714	0.0456479	0.409739	0.0914246	0.506667	0.0830529	0.447399	0.0774429
0	DRD3	SELFIES	Learnable	CNN	0.84897	0.0204931	0.745333	0.0274809	0.329365	0.0417883	0.618667	0.0481479	0.428812	0.0438369
1	DRD3	SELFIES	Learnable	CNN	0.881455	0.00544241	0.7308	0.036389	0.390679	0.0177461	0.546667	0.0817584	0.453666	0.0374284
2	DRD3	SELFIES	Learnable	CNN	0.890182	0.00761228	0.732	0.00881413	0.420737	0.030003	0.538667	0.0135974	0.472005	0.0214214
3	DRD3	SELFIES	Learnable	CNN	0.891879	0.0114068	0.742533	0.0319149	0.433017	0.0360983	0.56	0.0791061	0.483851	0.0292467
4	DRD3	SELFIES	Learnable	CNN	0.857939	0.0176721	0.755067	0.0323443	0.347792	0.0407593	0.629333	0.0555538	0.447459	0.0464441
5	DRD3	SELFIES	Learnable	CNN	0.888242	0.00744838	0.730933	0.0331612	0.412201	0.0319457	0.538667	0.0698443	0.465821	0.0409191
6	DRD3	SELFIES	Learnable	CNN	0.894061	0.0119896	0.728133	0.0287438	0.435131	0.0448756	0.525333	0.0575654	0.474312	0.0434286
7	DRD3	SELFIES	Learnable	CNN	0.892606	0.0164706	0.720133	0.0340937	0.435839	0.0563295	0.509333	0.0819322	0.462224	0.0450855
8	DRD3	SELFIES	Learnable	CNN	0.865212	0.0201723	0.753067	0.027444	0.36421	0.0412916	0.616	0.0568194	0.455637	0.039051
9	DRD3	SELFIES	Learnable	CNN	0.892848	0.00947007	0.738267	0.0224127	0.433145	0.035323	0.549333	0.0515709	0.482402	0.0278413
10	DRD3	SELFIES	Learnable	CNN	0.899394	0.0017142	0.727467	0.0328915	0.452722	0.0089151	0.517333	0.0737081	0.480634	0.0368971
11	DRD3	SELFIES	Learnable	CNN	0.903273	0.0063864	0.7152	0.0294404	0.473945	0.0335206	0.485333	0.0698443	0.474955	0.030148
12	DRD3	SELFIES	Learnable	CNN	0.873697	0.0165382	0.760133	0.0217517	0.384742	0.0471061	0.621333	0.0353773	0.474095	0.0424544
13	DRD3	SELFIES	Learnable	CNN	0.905697	0.0051654	0.764533	0.0339657	0.483829	0.0231002	0.592	0.0708551	0.531379	0.0401313
14	DRD3	SELFIES	Learnable	CNN	0.903273	0.0100072	0.7536	0.028078	0.475611	0.0419538	0.570667	0.0561902	0.517568	0.0402248
15	DRD3	SELFIES	Learnable	CNN	0.905212	0.00979946	0.723467	0.0273688	0.485754	0.0481565	0.501333	0.0628791	0.489465	0.0371315
16	DRD3	SELFIES	Learnable	CNN	0.873455	0.0209749	0.754	0.0193816	0.384981	0.0446436	0.608	0.0450974	0.468803	0.0356302
17	DRD3	SELFIES	Learnable	CNN	0.901576	0.00443046	0.740667	0.032939	0.464294	0.0227441	0.544	0.0712554	0.499378	0.0378621
18	DRD3	SELFIES	Learnable	CNN	0.912727	0.00747202	0.7516	0.0222335	0.520263	0.0421722	0.554667	0.044302	0.536015	0.0371183
19	DRD3	SELFIES	Learnable	CNN	0.903758	0.0149755	0.744267	0.0164633	0.485089	0.0541027	0.549333	0.0449395	0.511071	0.0275506
20	DRD3	SELFIES	Learnable	CNN	0.885576	0.0192815	0.778667	0.0243931	0.425182	0.0545306	0.648	0.0593895	0.509696	0.0393556
21	DRD3	SELFIES	Learnable	CNN	0.909333	0.00991868	0.744933	0.0360311	0.51027	0.0462213	0.544	0.0877977	0.519857	0.0330253
22	DRD3	SELFIES	Learnable	CNN	0.90497	0.00725655	0.761733	0.0236966	0.486	0.0318857	0.586667	0.0602218	0.528286	0.0129798
23	DRD3	SELFIES	Learnable	CNN	0.899636	0.00858469	0.7552	0.0265008	0.463265	0.0373935	0.578667	0.063442	0.511192	0.0244126
24	DRD3	SELFIES	Learnable	CNN	0.875394	0.00918017	0.759867	0.0208972	0.385724	0.0259189	0.618667	0.0426667	0.474573	0.0278898
25	DRD3	SELFIES	Learnable	CNN	0.905939	0.00953193	0.746667	0.0317686	0.4878	0.0413686	0.552	0.0677774	0.515316	0.0424896
26	DRD3	SELFIES	Learnable	CNN	0.907152	0.0088277	0.730533	0.0291186	0.492597	0.048679	0.514667	0.0599852	0.501449	0.0427872
27	DRD3	SELFIES	Learnable	CNN	0.900121	0.010528	0.711067	0.0370072	0.45743	0.0510288	0.48	0.0804432	0.464456	0.0514556
28	DRD3	SELFIES	Learnable	CNN	0.885091	0.00979946	0.7472	0.0236019	0.408443	0.0354738	0.578667	0.0458791	0.478233	0.0356563
29	DRD3	SELFIES	Learnable	CNN	0.900606	0.011752	0.736533	0.0179649	0.4652	0.0557717	0.536	0.03415	0.49641	0.037795
30	DRD3	SELFIES	Learnable	CNN	0.913212	0.00424069	0.721867	0.0167141	0.526421	0.0271747	0.488	0.0382739	0.505064	0.0198756
31	DRD3	SELFIES	Learnable	CNN	0.907394	0.00713403	0.743867	0.0128886	0.494399	0.0306273	0.544	0.0308689	0.516721	0.0182736
32	DRD3	SELFIES	Learnable	CNN	0.883879	0.0190947	0.758533	0.0247526	0.415834	0.0595447	0.605333	0.0581798	0.488985	0.0414609
33	DRD3	SELFIES	Learnable	CNN	0.918061	0.0106942	0.737733	0.0182701	0.567024	0.0765128	0.517333	0.0472535	0.535476	0.0263744
34	DRD3	SELFIES	Learnable	CNN	0.909333	0.00865288	0.746133	0.0211719	0.506127	0.0472054	0.546667	0.0484424	0.523017	0.0307063
35	DRD3	SELFIES	Learnable	CNN	0.908121	0.0107981	0.738267	0.014851	0.501295	0.0493174	0.530667	0.0351757	0.513251	0.0284264
36	DRD3	SELFIES	Learnable	CNN	0.84	0.00966662	0.7572	0.0174478	0.317271	0.00956269	0.656	0.0487351	0.426897	0.00884547
37	DRD3	SELFIES	Learnable	CNN	0.877818	0.0063864	0.736	0.0368155	0.382049	0.0258488	0.562667	0.0797329	0.453909	0.0406426
38	DRD3	SELFIES	Learnable	CNN	0.888	0.00561253	0.7584	0.0166352	0.419321	0.0198347	0.6	0.033731	0.493353	0.0221721
39	DRD3	SELFIES	Learnable	CNN	0.874424	0.0276895	0.737733	0.0423878	0.387352	0.0733197	0.570667	0.0814971	0.456658	0.0651261
40	DRD3	SELFIES	Learnable	CNN	0.845818	0.0122993	0.758	0.0323234	0.326191	0.0277136	0.650667	0.0666133	0.433951	0.0364971
41	DRD3	SELFIES	Learnable	CNN	0.883152	0.0080622	0.744933	0.0363822	0.401346	0.0266759	0.576	0.0832239	0.47052	0.039549
42	DRD3	SELFIES	Learnable	CNN	0.885818	0.0130414	0.7476	0.0218707	0.412612	0.0371911	0.578667	0.0458791	0.48032	0.034176
43	DRD3	SELFIES	Learnable	CNN	0.860606	0.067475	0.696533	0.0408975	0.383004	0.106719	0.496	0.086984	0.413581	0.0766806
44	DRD3	SELFIES	Learnable	CNN	0.852121	0.0104271	0.745867	0.0408148	0.331066	0.0288383	0.616	0.0865743	0.429735	0.0417052
45	DRD3	SELFIES	Learnable	CNN	0.891879	0.00665674	0.741333	0.0117151	0.428883	0.022034	0.557333	0.0284722	0.483951	0.0153646
46	DRD3	SELFIES	Learnable	CNN	0.886303	0.0218101	0.753867	0.0381562	0.425396	0.0724412	0.592	0.0833093	0.488787	0.0532297
47	DRD3	SELFIES	Learnable	CNN	0.877091	0.0236981	0.714	0.0262535	0.388878	0.0712093	0.514667	0.0693333	0.435196	0.0380847
48	DRD3	SELFIES	Learnable	CNN	0.860121	0.0120872	0.755067	0.0240207	0.351099	0.0312524	0.626667	0.0454117	0.449458	0.0332105
49	DRD3	SELFIES	Learnable	CNN	0.887515	0.0152438	0.752133	0.020117	0.421835	0.0493859	0.586667	0.0413118	0.488431	0.0363417
50	DRD3	SELFIES	Learnable	CNN	0.896	0.00401284	0.7508	0.0331553	0.443575	0.0174521	0.573333	0.0715542	0.498848	0.0349479
51	DRD3	SELFIES	Learnable	CNN	0.852364	0.0709993	0.7112	0.0800404	0.361359	0.124274	0.538667	0.123533	0.421737	0.121651
52	DRD3	SELFIES	Learnable	CNN	0.862788	0.00885429	0.764933	0.0325115	0.358174	0.0278249	0.645333	0.0628791	0.460515	0.0384904
53	DRD3	SELFIES	Learnable	CNN	0.895758	0.00519942	0.742267	0.0215596	0.441512	0.0223429	0.554667	0.043492	0.491318	0.0284197
54	DRD3	SELFIES	Learnable	CNN	0.902788	0.00674445	0.755733	0.017408	0.47468	0.0294902	0.576	0.0433282	0.5185	0.0150857
55	DRD3	SELFIES	Learnable	CNN	0.84897	0.0724342	0.703333	0.056236	0.354412	0.113527	0.525333	0.041825	0.414395	0.101395
56	DRD3	SELFIES	Learnable	CNN	0.86497	0.0170147	0.772133	0.0247849	0.36838	0.0437169	0.658667	0.0363685	0.471886	0.0440825
57	DRD3	SELFIES	Learnable	CNN	0.896727	0.00704283	0.7548	0.027637	0.447242	0.0311464	0.581333	0.0543895	0.505231	0.0392115
58	DRD3	SELFIES	Learnable	CNN	0.905455	0.00993644	0.7512	0.0109739	0.487853	0.0421955	0.562667	0.0284722	0.520664	0.0215277
59	DRD3	SELFIES	Learnable	CNN	0.808	0.0658154	0.6988	0.046992	0.281415	0.0944231	0.565333	0.0496029	0.366613	0.086194
60	DRD3	SELFIES	Learnable	CNN	0.863273	0.0157557	0.7496	0.0162349	0.357144	0.0330203	0.610667	0.032	0.449541	0.028803
61	DRD3	SELFIES	Learnable	CNN	0.899394	0.0132781	0.733467	0.0165376	0.463112	0.0705275	0.530667	0.0330925	0.491551	0.0391968
62	DRD3	SELFIES	Learnable	CNN	0.898182	0.0094203	0.734	0.0140159	0.453387	0.0444581	0.533333	0.0304047	0.488584	0.0270633
63	DRD3	SELFIES	Learnable	CNN	0.821333	0.0702093	0.679733	0.0286484	0.296932	0.109025	0.506667	0.0539959	0.359697	0.0778727
64	DRD3	SELFIES	Learnable	CNN	0.880242	0.0195959	0.758933	0.0236102	0.403194	0.0560572	0.610667	0.03415	0.484154	0.048574
65	DRD3	SELFIES	Learnable	CNN	0.905455	0.00870705	0.7332	0.0268308	0.483845	0.0380791	0.522667	0.0568194	0.500715	0.0389251
66	DRD3	SELFIES	Learnable	CNN	0.908121	0.0114582	0.733467	0.0483789	0.492849	0.0616192	0.52	0.0954056	0.504763	0.0744156
67	DRD3	SELFIES	Learnable	CNN	0.877576	0.0200202	0.715467	0.0246699	0.384484	0.0648776	0.517333	0.0487351	0.437291	0.0474896
68	DRD3	SELFIES	Learnable	CNN	0.880485	0.0209609	0.745867	0.0253698	0.403174	0.0713073	0.581333	0.0450974	0.472958	0.05395
69	DRD3	SELFIES	Learnable	CNN	0.896727	0.0137649	0.726	0.0253368	0.44904	0.0525282	0.517333	0.0580574	0.477219	0.0394967
70	DRD3	SELFIES	Learnable	CNN	0.904727	0.00662133	0.7184	0.0376572	0.481312	0.0273337	0.490667	0.0882018	0.480038	0.0392416
71	DRD3	SELFIES	Learnable	CNN	0.866182	0.0484339	0.7248	0.054943	0.384252	0.0856311	0.552	0.129711	0.436356	0.0692186
72	DRD3	SELFIES	Learnable	CNN	0.858424	0.00708443	0.740933	0.0287413	0.340877	0.0181049	0.597333	0.0644429	0.433213	0.0274452
73	DRD3	SELFIES	Learnable	CNN	0.877818	0.00619962	0.7684	0.0267751	0.393175	0.0223921	0.634667	0.0550394	0.485167	0.0307478
74	DRD3	SELFIES	Learnable	CNN	0.882667	0.00538815	0.759067	0.0116817	0.403951	0.0170906	0.608	0.0232475	0.485201	0.017187
75	DRD3	SELFIES	Learnable	CNN	0.775758	0.0406088	0.669067	0.0357811	0.217311	0.0380692	0.538667	0.043492	0.308421	0.044768
76	DRD3	SELFIES	Learnable	CNN	0.860606	0.0120483	0.751733	0.0233185	0.350467	0.031917	0.618667	0.0382739	0.447294	0.0356868
77	DRD3	SELFIES	Learnable	CNN	0.891152	0.00624684	0.760133	0.0349944	0.429047	0.0230197	0.6	0.0754247	0.498836	0.0388947
78	DRD3	SELFIES	Learnable	CNN	0.896727	0.00961786	0.7416	0.0193614	0.449546	0.03897	0.552	0.0474037	0.493049	0.0235916
79	DRD3	SELFIES	Learnable	CNN	0.726061	0.0265009	0.648933	0.0216584	0.178976	0.0168979	0.554667	0.0343576	0.27018	0.0213791
80	DRD3	SELFIES	Learnable	CNN	0.859394	0.0156359	0.728267	0.0432596	0.338191	0.0450474	0.568	0.082019	0.423356	0.0566957
81	DRD3	SELFIES	Learnable	CNN	0.892848	0.00817081	0.733467	0.0303532	0.428562	0.0351592	0.538667	0.0599852	0.476822	0.0439537
82	DRD3	SELFIES	Learnable	CNN	0.890909	0.0188873	0.73	0.0157706	0.430553	0.05703	0.533333	0.0279682	0.473773	0.039228
83	DRD3	SELFIES	Learnable	CNN	0.673939	0.236811	0.639467	0.0601486	0.212168	0.0971628	0.597333	0.21223	0.288729	0.0916308
84	DRD3	SELFIES	Learnable	CNN	0.862061	0.00924396	0.714133	0.0211341	0.337757	0.0168264	0.533333	0.0533333	0.412194	0.0198567
85	DRD3	SELFIES	Learnable	CNN	0.891636	0.00809857	0.7208	0.0142324	0.424344	0.0277317	0.512	0.0391918	0.462086	0.0119603
86	DRD3	SELFIES	Learnable	CNN	0.89503	0.00648683	0.715467	0.0379506	0.431204	0.0363417	0.496	0.0797329	0.459782	0.0510596
87	DRD3	SELFIES	Learnable	CNN	0.787152	0.0688698	0.623733	0.0692558	0.160073	0.087566	0.424	0.217198	0.230705	0.121475
88	DRD3	SELFIES	Learnable	CNN	0.883152	0.0119896	0.743733	0.0158583	0.403326	0.0381187	0.573333	0.0279682	0.47262	0.0309391
89	DRD3	SELFIES	Learnable	CNN	0.898667	0.00700937	0.730667	0.0224103	0.452911	0.0276012	0.525333	0.0510163	0.484679	0.0253211
90	DRD3	SELFIES	Learnable	CNN	0.894061	0.00834869	0.725733	0.015604	0.434567	0.034334	0.52	0.0377124	0.471765	0.0216068
91	DRD3	SELFIES	Learnable	CNN	0.633697	0.254444	0.611333	0.0505595	0.172665	0.0509707	0.584	0.220609	0.250415	0.0491233
92	DRD3	SELFIES	Learnable	CNN	0.876606	0.00393893	0.724533	0.0103486	0.375586	0.0135295	0.538667	0.0199555	0.442505	0.0150884
93	DRD3	SELFIES	Learnable	CNN	0.904242	0.0130774	0.719333	0.031858	0.480045	0.0663006	0.493333	0.0642218	0.483884	0.056287
94	DRD3	SELFIES	Learnable	CNN	0.889455	0.0151665	0.6932	0.0384809	0.408243	0.0696052	0.453333	0.073997	0.427446	0.0641692
95	DRD3	SELFIES	Learnable	CNN	0.697939	0.190159	0.589067	0.059308	0.129094	0.074332	0.456	0.255416	0.194664	0.104992
96	DRD3	SELFIES	Learnable	CNN	0.867879	0.00825667	0.705333	0.0252631	0.345653	0.0235452	0.506667	0.0552972	0.410066	0.0317774
97	DRD3	SELFIES	Learnable	CNN	0.894061	0.0133795	0.720933	0.0336296	0.433629	0.0590828	0.509333	0.0655371	0.46676	0.0549978
98	DRD3	SELFIES	Learnable	CNN	0.899636	0.00779536	0.724	0.0371998	0.452885	0.0366122	0.509333	0.0774711	0.477775	0.0523136
99	DRD3	SELFIES	Learnable	CNN	0.647273	0.210326	0.6272	0.0626119	0.178475	0.0569066	0.602667	0.153975	0.262486	0.0589894
100	DRD3	SELFIES	Learnable	CNN	0.888727	0.0122754	0.7264	0.013699	0.418638	0.0445864	0.528	0.0363685	0.464164	0.0219419
101	DRD3	SELFIES	Learnable	CNN	0.897455	0.0117169	0.7072	0.0147054	0.445758	0.0542799	0.474667	0.0216641	0.458585	0.0359894
102	DRD3	SELFIES	Learnable	CNN	0.903758	0.0102451	0.735867	0.0214306	0.476951	0.0448775	0.530667	0.0424997	0.501149	0.0376782
103	DRD3	SELFIES	Learnable	CNN	0.622788	0.134901	0.637733	0.0274925	0.156855	0.0264845	0.656	0.105796	0.249247	0.0295795
104	DRD3	SELFIES	Learnable	CNN	0.884848	0.0190114	0.706267	0.0239243	0.401442	0.0694874	0.488	0.0333067	0.438714	0.0534783
105	DRD3	SELFIES	Learnable	CNN	0.908606	0.00675316	0.702533	0.0277365	0.50579	0.0441588	0.450667	0.0676724	0.470531	0.027916
106	DRD3	SELFIES	Learnable	CNN	0.895515	0.0131089	0.716933	0.0253705	0.442099	0.0656961	0.498667	0.0510163	0.465715	0.0441658
107	DRD3	SELFIES	Learnable	CNN	0.728	0.254896	0.5432	0.0562556	0.0520117	0.0653839	0.317333	0.404982	0.0875383	0.108513
108	DRD3	SELFIES	Learnable	CNN	0.842667	0.0438808	0.731067	0.0289508	0.32512	0.0643608	0.594667	0.0353773	0.416363	0.060245
109	DRD3	SELFIES	Learnable	CNN	0.894303	0.00678788	0.745067	0.0170885	0.438862	0.0196672	0.562667	0.0441412	0.491592	0.0126649
110	DRD3	SELFIES	Learnable	CNN	0.888242	0.0164313	0.740533	0.011527	0.421999	0.0492359	0.56	0.0266667	0.479055	0.0325743
111	DRD3	SELFIES	Learnable	CNN	0.886303	0.0102394	0.744267	0.0278172	0.411239	0.0374628	0.570667	0.0561902	0.477037	0.0400976
112	DRD3	SELFIES	Learnable	CNN	0.845091	0.0224606	0.7276	0.0294802	0.315963	0.0429839	0.584	0.0464949	0.409123	0.0459646
113	DRD3	SELFIES	Learnable	CNN	0.886061	0.00710927	0.742933	0.0123259	0.410169	0.0237838	0.568	0.027455	0.475693	0.0181706
114	DRD3	SELFIES	Learnable	CNN	0.888727	0.0202159	0.7216	0.0264141	0.421572	0.0647299	0.517333	0.0494593	0.461245	0.0485446
115	DRD3	SELFIES	Learnable	CNN	0.888	0.0132027	0.7368	0.0265075	0.418203	0.0471816	0.552	0.0575654	0.473149	0.037279
116	DRD3	SELFIES	Learnable	CNN	0.865697	0.00985925	0.742533	0.0279822	0.356923	0.0270924	0.592	0.0587877	0.444578	0.0332166
117	DRD3	SELFIES	Learnable	CNN	0.88897	0.00965445	0.748133	0.0207006	0.423067	0.0301216	0.576	0.0542586	0.485338	0.0158273
118	DRD3	SELFIES	Learnable	CNN	0.897212	0.00619962	0.719067	0.0215431	0.443446	0.02846	0.501333	0.0466476	0.469475	0.029009
119	DRD3	SELFIES	Learnable	CNN	0.899636	0.00619962	0.712	0.0491311	0.453445	0.0247402	0.482667	0.111682	0.45932	0.0642295
120	DRD3	SELFIES	Learnable	CNN	0.867394	0.0204069	0.744667	0.0120222	0.368266	0.0492793	0.594667	0.0287209	0.452036	0.0334348
121	DRD3	SELFIES	Learnable	CNN	0.894545	0.00867323	0.7476	0.0261571	0.438936	0.0365075	0.568	0.0510163	0.494651	0.039178
122	DRD3	SELFIES	Learnable	CNN	0.905212	0.00370838	0.736667	0.0174356	0.480872	0.0180655	0.530667	0.0371424	0.503992	0.022839
123	DRD3	SELFIES	Learnable	CNN	0.900848	0.00665674	0.730667	0.0171943	0.462824	0.0270177	0.522667	0.0424997	0.489142	0.0169652
124	DRD3	SELFIES	Learnable	CNN	0.883879	0.012489	0.756133	0.0395067	0.407122	0.0455687	0.6	0.0791061	0.483899	0.0525317
125	DRD3	SELFIES	Learnable	CNN	0.904485	0.0122514	0.751867	0.0348799	0.483426	0.0569038	0.565333	0.0733212	0.518088	0.0505782
126	DRD3	SELFIES	Learnable	CNN	0.911273	0.0104101	0.7412	0.0217436	0.518357	0.0624358	0.533333	0.0469515	0.522877	0.0381649
127	DRD3	SELFIES	Learnable	CNN	0.901818	0.0109762	0.7468	0.03645	0.468206	0.0468671	0.557333	0.0732242	0.507263	0.0503945
128	DRD3	SELFIES	Learnable	CNN	0.885818	0.0130414	0.7668	0.025866	0.417619	0.0398888	0.621333	0.0523917	0.498088	0.0367806
129	DRD3	SELFIES	Learnable	CNN	0.899394	0.00568535	0.755067	0.0277564	0.458368	0.0241067	0.578667	0.0599852	0.510235	0.0305999
130	DRD3	SELFIES	Learnable	CNN	0.907152	0.00500358	0.746133	0.0261666	0.491648	0.0240117	0.549333	0.0580574	0.51704	0.0308267
131	DRD3	SELFIES	Learnable	CNN	0.899636	0.00892042	0.7276	0.0252617	0.455186	0.0432588	0.517333	0.0472535	0.483873	0.0426581
132	DRD3	SELFIES	Learnable	CNN	0.864485	0.0249873	0.747867	0.0272777	0.363816	0.0574455	0.605333	0.0510163	0.451849	0.051302
133	DRD3	SELFIES	Learnable	CNN	0.908606	0.00974533	0.742133	0.0229139	0.503277	0.0542665	0.538667	0.0503146	0.5176	0.0345957
134	DRD3	SELFIES	Learnable	CNN	0.906667	0.00698417	0.742267	0.0192509	0.492138	0.0367087	0.541333	0.0466476	0.513084	0.0185975
135	DRD3	SELFIES	Learnable	CNN	0.893333	0.0122418	0.750533	0.0191388	0.439518	0.0448643	0.576	0.0449395	0.496371	0.0304844
136	DRD3	SELFIES	Learnable	CNN	0.883152	0.0201168	0.759333	0.022596	0.413575	0.0660265	0.608	0.0409661	0.489537	0.0507372
137	DRD3	SELFIES	Learnable	CNN	0.909576	0.0159632	0.741467	0.0252469	0.512295	0.0809549	0.536	0.0449395	0.521319	0.057106
138	DRD3	SELFIES	Learnable	CNN	0.909091	0.006275	0.7436	0.0284491	0.499599	0.0343275	0.541333	0.0575654	0.518894	0.0418046
139	DRD3	SELFIES	Learnable	CNN	0.900364	0.0182286	0.7376	0.0256319	0.469005	0.0763176	0.538667	0.0400888	0.499124	0.0560045
140	DRD3	SELFIES	Learnable	CNN	0.891394	0.0187405	0.766267	0.0321845	0.438819	0.0595164	0.613333	0.0653197	0.508539	0.0523164
141	DRD3	SELFIES	Learnable	CNN	0.910303	0.00877428	0.752667	0.0250936	0.513426	0.0535784	0.56	0.0608094	0.531431	0.0261988
142	DRD3	SELFIES	Learnable	CNN	0.915152	0.00829218	0.731333	0.0204744	0.541511	0.0614951	0.506667	0.0446219	0.520799	0.0337722
143	DRD3	SELFIES	Learnable	CNN	0.906424	0.00647776	0.754133	0.0224119	0.490552	0.0301766	0.568	0.0523917	0.524005	0.0230964
144	DRD3	SELFIES	Learnable	CNN	0.827152	0.0203636	0.750133	0.0331687	0.298442	0.0367442	0.656	0.0529318	0.40987	0.0444916
145	DRD3	SELFIES	Learnable	CNN	0.864485	0.0269015	0.767067	0.03687	0.371325	0.0588957	0.648	0.0688186	0.468948	0.0552411
146	DRD3	SELFIES	Learnable	CNN	0.884848	0.00747202	0.766267	0.0209745	0.412657	0.0213875	0.621333	0.0474037	0.494978	0.0231921
147	DRD3	SELFIES	Learnable	CNN	0.890667	0.0143707	0.753867	0.0311652	0.433052	0.0401597	0.586667	0.0763617	0.493699	0.0296017
148	DRD3	SELFIES	Learnable	CNN	0.856485	0.00639559	0.773467	0.0215382	0.349524	0.0163451	0.672	0.0450974	0.459596	0.0229892
149	DRD3	SELFIES	Learnable	CNN	0.888242	0.0051654	0.778933	0.0457444	0.424844	0.0121029	0.645333	0.10519	0.508494	0.0402074
150	DRD3	SELFIES	Learnable	CNN	0.896242	0.00753468	0.761733	0.0366329	0.449536	0.0287666	0.597333	0.0853333	0.509375	0.0343138
151	DRD3	SELFIES	Learnable	CNN	0.890667	0.00691653	0.753867	0.0271601	0.426211	0.0278396	0.586667	0.0546504	0.493286	0.0354776
152	DRD3	SELFIES	Learnable	CNN	0.859394	0.0169177	0.741467	0.0410602	0.344436	0.0470733	0.597333	0.0732242	0.436578	0.0562207
153	DRD3	SELFIES	Learnable	CNN	0.891636	0.0149362	0.7496	0.047433	0.430183	0.0549804	0.576	0.0936756	0.490688	0.0640045
154	DRD3	SELFIES	Learnable	CNN	0.897212	0.0159963	0.753867	0.0353582	0.453717	0.0566846	0.578667	0.06672	0.506896	0.0556315
155	DRD3	SELFIES	Learnable	CNN	0.860606	0.0516483	0.726533	0.0459901	0.373244	0.0964091	0.562667	0.0853333	0.436948	0.0781396
156	DRD3	SELFIES	Learnable	CNN	0.855273	0.0197929	0.75	0.0302699	0.34203	0.0415647	0.621333	0.0563166	0.440026	0.0445807
157	DRD3	SELFIES	Learnable	CNN	0.884848	0.0104271	0.750667	0.0268494	0.409953	0.0352808	0.586667	0.0590292	0.480796	0.0317018
158	DRD3	SELFIES	Learnable	CNN	0.891636	0.00713403	0.776	0.021586	0.435811	0.0247874	0.634667	0.0496029	0.515501	0.0217497
159	DRD3	SELFIES	Learnable	CNN	0.877333	0.0435312	0.732133	0.0499482	0.411331	0.12385	0.554667	0.0661849	0.466039	0.104671
160	DRD3	SELFIES	Learnable	CNN	0.875636	0.00776515	0.754	0.0282843	0.383485	0.0262418	0.605333	0.0575654	0.469021	0.0338318
161	DRD3	SELFIES	Learnable	CNN	0.888727	0.0120092	0.7528	0.0192776	0.423071	0.0388816	0.586667	0.0377124	0.490386	0.0320257
162	DRD3	SELFIES	Learnable	CNN	0.905939	0.0141481	0.732267	0.0374133	0.493	0.066052	0.52	0.08	0.500619	0.0570922
163	DRD3	SELFIES	Learnable	CNN	0.74303	0.275487	0.669067	0.0743608	0.355615	0.177762	0.578667	0.222727	0.384319	0.138276
164	DRD3	SELFIES	Learnable	CNN	0.866909	0.0174545	0.7612	0.0266713	0.369022	0.0462936	0.632	0.0409661	0.465282	0.0465779
165	DRD3	SELFIES	Learnable	CNN	0.897212	0.0111462	0.740667	0.0377971	0.447725	0.0475543	0.549333	0.0770108	0.491828	0.0546868
166	DRD3	SELFIES	Learnable	CNN	0.906424	0.0111462	0.773333	0.036042	0.488569	0.0501744	0.610667	0.0687152	0.542291	0.0559782
167	DRD3	SELFIES	Learnable	CNN	0.890182	0.0239816	0.7308	0.0283671	0.444953	0.0875437	0.536	0.0806198	0.473385	0.0338269
168	DRD3	SELFIES	Learnable	CNN	0.864727	0.0158709	0.742	0.030311	0.356569	0.0436644	0.592	0.0550394	0.444215	0.0460742
169	DRD3	SELFIES	Learnable	CNN	0.899879	0.0141896	0.730133	0.0299136	0.4631	0.0769711	0.522667	0.0580574	0.488342	0.0558584
170	DRD3	SELFIES	Learnable	CNN	0.901091	0.0108307	0.7332	0.0336185	0.463988	0.0477226	0.528	0.0698443	0.491794	0.0494971
171	DRD3	SELFIES	Learnable	CNN	0.806788	0.0590371	0.684933	0.0414141	0.264034	0.0752523	0.536	0.0433282	0.34826	0.0724769
172	DRD3	SELFIES	Learnable	CNN	0.872727	0.0108144	0.738	0.0361798	0.370409	0.0390995	0.573333	0.0679869	0.449927	0.0491093
173	DRD3	SELFIES	Learnable	CNN	0.893576	0.0090187	0.743467	0.0268739	0.435663	0.0323768	0.56	0.057812	0.488513	0.0338448
174	DRD3	SELFIES	Learnable	CNN	0.906424	0.0115349	0.722933	0.0421987	0.491534	0.0615874	0.498667	0.091058	0.489437	0.0629433
175	DRD3	SELFIES	Learnable	CNN	0.823273	0.0672324	0.7024	0.0404257	0.31183	0.117511	0.554667	0.0569444	0.384682	0.0941248
176	DRD3	SELFIES	Learnable	CNN	0.881697	0.0132249	0.732133	0.019484	0.395291	0.0436942	0.549333	0.0284722	0.459229	0.0390579
177	DRD3	SELFIES	Learnable	CNN	0.903273	0.00921212	0.7296	0.0195896	0.476265	0.0478236	0.517333	0.0457238	0.493235	0.027557
178	DRD3	SELFIES	Learnable	CNN	0.902303	0.00395382	0.739867	0.0244018	0.46836	0.0172772	0.541333	0.0550394	0.500757	0.0258728
179	DRD3	SELFIES	Learnable	CNN	0.906182	0.00729693	0.6424	0.0718673	0.450007	0.103653	0.32	0.15342	0.363266	0.137858
180	DRD3	SELFIES	Learnable	CNN	0.884364	0.0307564	0.5896	0.10974	0.125899	0.154426	0.229333	0.281001	0.162397	0.198956
181	DRD3	SELFIES	Learnable	CNN	0.882909	0.0195989	0.7724	0.0217485	0.415128	0.0480184	0.637333	0.048	0.499872	0.0373653
182	DRD3	SELFIES	Learnable	CNN	0.883636	0.0110828	0.756	0.0398441	0.409125	0.0312313	0.6	0.0965171	0.481798	0.0322341
183	DRD3	SELFIES	Learnable	CNN	0.824727	0.0796968	0.6912	0.0354862	0.351474	0.168762	0.528	0.102102	0.379539	0.0800296
184	DRD3	SELFIES	Learnable	CNN	0.864242	0.0143625	0.756133	0.0181813	0.361001	0.0358326	0.624	0.0296947	0.45659	0.0329528
185	DRD3	SELFIES	Learnable	CNN	0.892848	0.00749558	0.753867	0.0455337	0.436249	0.0203498	0.584	0.107132	0.493548	0.0418325
186	DRD3	SELFIES	Learnable	CNN	0.901091	0.00741676	0.7524	0.023644	0.467838	0.0294372	0.570667	0.0580574	0.511365	0.0186318
187	DRD3	SELFIES	Learnable	CNN	0.805576	0.0724788	0.684267	0.0406581	0.286747	0.126601	0.536	0.0296947	0.356692	0.091086
188	DRD3	SELFIES	Learnable	CNN	0.865939	0.00841879	0.737867	0.0330236	0.354475	0.0298752	0.581333	0.064	0.440261	0.0409738
189	DRD3	SELFIES	Learnable	CNN	0.895273	0.00675316	0.7384	0.0231732	0.439492	0.0262121	0.546667	0.0477028	0.486561	0.0304037
190	DRD3	SELFIES	Learnable	CNN	0.900121	0.0101587	0.735067	0.0352933	0.459109	0.0500439	0.533333	0.0715542	0.491774	0.0518382
191	DRD3	SELFIES	Learnable	CNN	0.706667	0.225046	0.622667	0.0919758	0.175725	0.145426	0.52	0.309494	0.242233	0.16628
192	DRD3	SELFIES	Learnable	CNN	0.868121	0.0102966	0.741467	0.028595	0.361591	0.0320855	0.586667	0.0533333	0.447204	0.0389791
193	DRD3	SELFIES	Learnable	CNN	0.889939	0.00943276	0.753467	0.0350273	0.426407	0.0344371	0.586667	0.0786554	0.490969	0.0351605
194	DRD3	SELFIES	Learnable	CNN	0.894545	0.00751124	0.7224	0.0351242	0.433386	0.0351294	0.512	0.0761752	0.467126	0.0418227
195	DRD3	SELFIES	Learnable	CNN	0.736727	0.096567	0.6548	0.0476159	0.206794	0.0690767	0.554667	0.091058	0.292912	0.0710847
196	DRD3	SELFIES	Learnable	CNN	0.876364	0.0149833	0.7412	0.0118689	0.385353	0.0417753	0.576	0.0155492	0.460482	0.0311973
197	DRD3	SELFIES	Learnable	CNN	0.904727	0.00625624	0.728	0.0196367	0.479541	0.0304595	0.512	0.0426667	0.493876	0.0261568
198	DRD3	SELFIES	Learnable	CNN	0.903758	0.00953193	0.728667	0.0160388	0.47625	0.0470118	0.514667	0.0287209	0.493846	0.0341583
199	DRD3	SELFIES	Learnable	CNN	0.570424	0.334945	0.546533	0.0282761	0.152692	0.0493717	0.517333	0.377256	0.184916	0.0222044
200	DRD3	SELFIES	Learnable	CNN	0.885576	0.0133795	0.724667	0.0110594	0.406715	0.0461851	0.528	0.0180862	0.45794	0.0304182
201	DRD3	SELFIES	Learnable	CNN	0.904485	0.0137649	0.715867	0.023249	0.483394	0.061724	0.485333	0.0481479	0.481514	0.0436341
202	DRD3	SELFIES	Learnable	CNN	0.898909	0.00571628	0.7404	0.0397629	0.453496	0.0256578	0.546667	0.0880404	0.492689	0.0464346
203	DRD3	SELFIES	Learnable	CNN	0.650424	0.23226	0.615733	0.0454833	0.175408	0.0501032	0.573333	0.213999	0.252888	0.0491205
204	DRD3	SELFIES	Learnable	CNN	0.87903	0.0170802	0.710267	0.0340577	0.381296	0.0611722	0.504	0.0666133	0.43206	0.0574889
205	DRD3	SELFIES	Learnable	CNN	0.898909	0.00745627	0.7056	0.0243479	0.448097	0.0372413	0.469333	0.050173	0.457262	0.0361936
206	DRD3	SELFIES	Learnable	CNN	0.899394	0.00781795	0.714267	0.0143641	0.453754	0.0357823	0.488	0.0322215	0.468882	0.0236133
207	DRD3	SELFIES	Learnable	CNN	0.685576	0.1346	0.654267	0.0236741	0.184633	0.0404634	0.616	0.113576	0.276523	0.0388655
208	DRD3	SELFIES	Learnable	CNN	0.877091	0.00934513	0.7212	0.0270322	0.377448	0.0258047	0.530667	0.0644429	0.438982	0.0253647
209	DRD3	SELFIES	Learnable	CNN	0.902061	0.00872054	0.728933	0.0134568	0.469156	0.0389113	0.517333	0.0308689	0.490448	0.0226065
210	DRD3	SELFIES	Learnable	CNN	0.90497	0.00768909	0.695733	0.0406975	0.478063	0.038288	0.44	0.0892437	0.452675	0.0593576
211	DRD3	SELFIES	Learnable	CNN	0.693576	0.219284	0.608267	0.0775418	0.205049	0.212726	0.504	0.301038	0.235458	0.162126
212	DRD3	SELFIES	Learnable	CNN	0.891394	0.0178573	0.726667	0.0207032	0.43203	0.0591334	0.525333	0.0496029	0.470122	0.0384891
213	DRD3	SELFIES	Learnable	CNN	0.901333	0.0149951	0.715333	0.0195186	0.470751	0.0640781	0.488	0.0474037	0.475167	0.0370017
214	DRD3	SELFIES	Learnable	CNN	0.891879	0.0180667	0.712533	0.0401938	0.430669	0.0685383	0.493333	0.0888444	0.453082	0.0574548
215	DRD3	SELFIES	Learnable	CNN	0.853818	0.0793494	0.5452	0.0606049	0.0731505	0.0898605	0.168	0.231186	0.0971028	0.119821
216	DRD3	SELFIES	Learnable	CNN	0.864727	0.0135107	0.7432	0.00960925	0.357305	0.0329177	0.594667	0.0106667	0.445584	0.0264343
217	DRD3	SELFIES	Learnable	CNN	0.883879	0.0121309	0.730933	0.0153686	0.403153	0.0303511	0.544	0.0472535	0.460382	0.0105363
218	DRD3	SELFIES	Learnable	CNN	0.886545	0.0217858	0.724	0.0224262	0.418934	0.0710952	0.525333	0.0481479	0.460805	0.0443716
219	DRD3	SELFIES	Learnable	CNN	0.890182	0.00962397	0.7188	0.0321673	0.417025	0.0433852	0.509333	0.0692307	0.456468	0.0444279
220	DRD3	SELFIES	Learnable	CNN	0.864	0.0169766	0.75	0.0221951	0.358966	0.0354241	0.610667	0.0441412	0.450854	0.0338589
221	DRD3	SELFIES	Learnable	CNN	0.88897	0.00928203	0.715733	0.0204857	0.41463	0.0354643	0.504	0.0515709	0.451759	0.0199408
222	DRD3	SELFIES	Learnable	CNN	0.892606	0.00745627	0.738133	0.0274725	0.430024	0.0278139	0.549333	0.0592696	0.481012	0.0342104
223	DRD3	SELFIES	Learnable	CNN	0.893576	0.0142475	0.742267	0.0187266	0.441236	0.0467612	0.557333	0.0515709	0.488855	0.0254972
224	DRD3	SELFIES	Learnable	CNN	0.870545	0.0173024	0.7368	0.0291094	0.370319	0.0447188	0.573333	0.0647731	0.44706	0.0383259
225	DRD3	SELFIES	Learnable	CNN	0.890909	0.00867323	0.724	0.0268692	0.422563	0.0298124	0.52	0.0642218	0.463246	0.0268316
226	DRD3	SELFIES	Learnable	CNN	0.889697	0.0188562	0.719733	0.011567	0.423828	0.0549661	0.512	0.0247296	0.460797	0.0346091
227	DRD3	SELFIES	Learnable	CNN	0.896	0.0158857	0.7448	0.0197468	0.453812	0.0563864	0.56	0.0526624	0.496351	0.0279316
228	DRD3	SELFIES	Learnable	CNN	0.876364	0.0198581	0.7604	0.0174336	0.393792	0.046555	0.618667	0.0363685	0.479033	0.0371086
229	DRD3	SELFIES	Learnable	CNN	0.904485	0.00235039	0.759067	0.0225865	0.479894	0.00936323	0.581333	0.0523917	0.524293	0.0188014
230	DRD3	SELFIES	Learnable	CNN	0.905939	0.00586847	0.735867	0.0574207	0.480485	0.0328206	0.528	0.123821	0.497481	0.0780366
231	DRD3	SELFIES	Learnable	CNN	0.89697	0.0110296	0.728533	0.0333131	0.455781	0.0532109	0.522667	0.0865743	0.477641	0.0194968
232	DRD3	SELFIES	Learnable	CNN	0.878061	0.0149558	0.758933	0.0288247	0.394526	0.0383667	0.613333	0.0631049	0.478151	0.0383733
233	DRD3	SELFIES	Learnable	CNN	0.90303	0.0057368	0.754667	0.0167438	0.474797	0.0228442	0.573333	0.0421637	0.517832	0.0124152
234	DRD3	SELFIES	Learnable	CNN	0.908121	0.00691653	0.747867	0.0250134	0.498416	0.0329407	0.552	0.0575654	0.52122	0.0294207
235	DRD3	SELFIES	Learnable	CNN	0.889939	0.0178705	0.728267	0.0256493	0.424759	0.0666277	0.530667	0.0424997	0.469949	0.0532557
236	DRD3	SELFIES	Learnable	CNN	0.895273	0.0154202	0.7636	0.0190139	0.450493	0.0531411	0.602667	0.03901	0.513324	0.0387741
237	DRD3	SELFIES	Learnable	CNN	0.911273	0.00665674	0.7544	0.0207914	0.516426	0.0350114	0.562667	0.0535993	0.535057	0.0106654
238	DRD3	SELFIES	Learnable	CNN	0.911758	0.0044963	0.754667	0.0319806	0.517783	0.0316017	0.562667	0.074189	0.534839	0.0271899
239	DRD3	SELFIES	Learnable	CNN	0.899879	0.013705	0.751733	0.0448377	0.465413	0.0620308	0.570667	0.0959259	0.507596	0.0574067
240	DRD3	SELFIES	Learnable	CNN	0.884606	0.0268796	0.750533	0.0235491	0.420515	0.0690002	0.586667	0.0454117	0.485724	0.053522
241	DRD3	SELFIES	Learnable	CNN	0.908848	0.0104101	0.732667	0.0358193	0.509778	0.0470309	0.517333	0.088604	0.505644	0.0320849
242	DRD3	SELFIES	Learnable	CNN	0.909091	0.0079299	0.728	0.0286744	0.506979	0.0407953	0.506667	0.069025	0.501784	0.028915
243	DRD3	SELFIES	Learnable	CNN	0.905212	0.0122993	0.731867	0.039972	0.4913	0.0644246	0.52	0.0950322	0.497591	0.0436397
244	DRD3	SELFIES	Learnable	CNN	0.888	0.0161826	0.7632	0.0291674	0.425971	0.0464233	0.610667	0.0676724	0.498629	0.0402682
245	DRD3	SELFIES	Learnable	CNN	0.911758	0.00858469	0.742667	0.0312239	0.52727	0.0570049	0.536	0.078836	0.523035	0.0199347
246	DRD3	SELFIES	Learnable	CNN	0.914909	0.00468826	0.7384	0.0272457	0.535654	0.0293255	0.522667	0.0616225	0.526019	0.0309686
247	DRD3	SELFIES	Learnable	CNN	0.909818	0.00528907	0.7356	0.0174488	0.507392	0.0291137	0.522667	0.0433282	0.512617	0.0142074
248	DRD3	SELFIES	Learnable	CNN	0.900848	0.020902	0.746267	0.0288278	0.483538	0.0970303	0.557333	0.0655371	0.509146	0.0518948
249	DRD3	SELFIES	Learnable	CNN	0.913455	0.00872727	0.7448	0.0200639	0.529808	0.0518516	0.538667	0.0458791	0.531116	0.0278645
250	DRD3	SELFIES	Learnable	CNN	0.913939	0.00593816	0.731867	0.0266313	0.532032	0.0351351	0.509333	0.0616225	0.516908	0.0307463
251	DRD3	SELFIES	Learnable	CNN	0.904	0.00790764	0.7276	0.0180498	0.477188	0.0396053	0.512	0.0400888	0.492414	0.0282288
252	DRD3	SELFIES	Learnable	CNN	0.841212	0.0185577	0.763867	0.0335312	0.323316	0.0374286	0.669333	0.0660774	0.434908	0.0421273
253	DRD3	SELFIES	Learnable	CNN	0.882909	0.00834869	0.74	0.0344506	0.400386	0.0242391	0.565333	0.082019	0.465827	0.0275691
254	DRD3	SELFIES	Learnable	CNN	0.894061	0.0104158	0.747333	0.0334691	0.439554	0.0410934	0.568	0.0742847	0.492952	0.0383203
255	DRD3	SELFIES	Learnable	CNN	0.898667	0.0116414	0.730667	0.0253999	0.453714	0.0493776	0.525333	0.0474037	0.485921	0.0443406
256	DRD3	SELFIES	Learnable	CNN	0.850667	0.00744838	0.758267	0.0360952	0.333093	0.024172	0.645333	0.0738045	0.43906	0.0370168
257	DRD3	SELFIES	Learnable	CNN	0.873697	0.0197006	0.767333	0.0363709	0.38686	0.0502416	0.637333	0.0644429	0.48032	0.0540161
258	DRD3	SELFIES	Learnable	CNN	0.888727	0.00415671	0.7672	0.0291003	0.423153	0.0159243	0.618667	0.064	0.501558	0.0279659
259	DRD3	SELFIES	Learnable	CNN	0.900121	0.00889403	0.733867	0.0350121	0.46324	0.0316091	0.530667	0.085749	0.489034	0.028957
260	DRD3	SELFIES	Learnable	CNN	0.864727	0.0101007	0.7672	0.0311766	0.363573	0.0282877	0.648	0.0645532	0.46517	0.0359702
261	DRD3	SELFIES	Learnable	CNN	0.892364	0.00665674	0.7608	0.0194475	0.434398	0.0240311	0.6	0.0421637	0.503194	0.0247385
262	DRD3	SELFIES	Learnable	CNN	0.895273	0.00813477	0.7636	0.0259387	0.446389	0.0268213	0.602667	0.0621968	0.510753	0.0237231
263	DRD3	SELFIES	Learnable	CNN	0.885818	0.00885429	0.7632	0.0530181	0.41303	0.0288536	0.613333	0.118659	0.489429	0.0567252
264	DRD3	SELFIES	Learnable	CNN	0.858667	0.0113345	0.761467	0.0299463	0.349624	0.0325675	0.642667	0.0529318	0.452846	0.0403648
265	DRD3	SELFIES	Learnable	CNN	0.890424	0.00784047	0.744133	0.0237932	0.424324	0.0310463	0.565333	0.0496029	0.483816	0.0309985
266	DRD3	SELFIES	Learnable	CNN	0.896727	0.0062937	0.744	0.0158941	0.448108	0.0214051	0.557333	0.0424997	0.495019	0.00657516
267	DRD3	SELFIES	Learnable	CNN	0.866909	0.035591	0.7408	0.0357657	0.375619	0.0872145	0.586667	0.0429987	0.454018	0.0760054
268	DRD3	SELFIES	Learnable	CNN	0.851152	0.0158116	0.753733	0.031396	0.33449	0.0329424	0.634667	0.0628791	0.437197	0.0389207
269	DRD3	SELFIES	Learnable	CNN	0.897212	0.00615204	0.775467	0.0174427	0.45305	0.0235152	0.626667	0.0326599	0.525762	0.0260215
270	DRD3	SELFIES	Learnable	CNN	0.907879	0.0057878	0.736933	0.017515	0.496263	0.0280831	0.528	0.0409661	0.509983	0.0205015
271	DRD3	SELFIES	Learnable	CNN	0.865939	0.0350854	0.725867	0.0753757	0.366408	0.07556	0.554667	0.163212	0.425824	0.0927374
272	DRD3	SELFIES	Learnable	CNN	0.866667	0.0119503	0.764667	0.0302787	0.367607	0.0310676	0.64	0.0625389	0.466014	0.0360028
273	DRD3	SELFIES	Learnable	CNN	0.910303	0.00568535	0.774267	0.0222894	0.506981	0.02696	0.608	0.0496029	0.551644	0.0250642
274	DRD3	SELFIES	Learnable	CNN	0.909091	0.0101123	0.7532	0.0215382	0.508899	0.0495652	0.562667	0.0574418	0.529685	0.0171508
275	DRD3	SELFIES	Learnable	CNN	0.850909	0.0524164	0.708	0.0758044	0.339521	0.116075	0.533333	0.114076	0.40953	0.116735
276	DRD3	SELFIES	Learnable	CNN	0.867879	0.0222978	0.740133	0.0256	0.367731	0.0559474	0.584	0.0515709	0.448596	0.0471372
277	DRD3	SELFIES	Learnable	CNN	0.892364	0.00408541	0.738	0.0216723	0.428696	0.014723	0.549333	0.0494593	0.480504	0.0217255
278	DRD3	SELFIES	Learnable	CNN	0.900364	0.00812754	0.7424	0.0290734	0.462222	0.0344672	0.549333	0.0638888	0.499716	0.0343867
279	DRD3	SELFIES	Learnable	CNN	0.884121	0.0176587	0.737067	0.0325197	0.406667	0.0476681	0.557333	0.0697424	0.467342	0.0465522
280	DRD3	SELFIES	Learnable	CNN	0.881455	0.0133971	0.7536	0.0274731	0.401186	0.0450466	0.597333	0.0515709	0.478995	0.0434468
281	DRD3	SELFIES	Learnable	CNN	0.899394	0.00960563	0.720267	0.0362843	0.451527	0.0470757	0.501333	0.0723449	0.474096	0.0559163
282	DRD3	SELFIES	Learnable	CNN	0.909576	0.00872727	0.723467	0.0176	0.508399	0.0487345	0.496	0.0407922	0.499657	0.0275178
283	DRD3	SELFIES	Learnable	CNN	0.865939	0.0519637	0.697067	0.0552451	0.37764	0.111618	0.490667	0.0944316	0.414462	0.0904874
284	DRD3	SELFIES	Learnable	CNN	0.889697	0.0196648	0.746133	0.0182301	0.432846	0.0738065	0.570667	0.032	0.48854	0.0478127
285	DRD3	SELFIES	Learnable	CNN	0.910303	0.0133223	0.745467	0.0127847	0.520984	0.0828826	0.544	0.03415	0.526694	0.0308976
286	DRD3	SELFIES	Learnable	CNN	0.901818	0.00598744	0.7396	0.0262657	0.469113	0.0253629	0.541333	0.063442	0.499209	0.0222352
287	DRD3	SELFIES	Learnable	CNN	0.854545	0.0669152	0.6848	0.0478858	0.351844	0.0942702	0.477333	0.14171	0.383878	0.0805614
288	DRD3	SELFIES	Learnable	CNN	0.868364	0.0116161	0.756	0.0196819	0.369201	0.0275311	0.618667	0.0466476	0.461186	0.0236657
289	DRD3	SELFIES	Learnable	CNN	0.885818	0.00768144	0.7644	0.013324	0.414992	0.0254576	0.616	0.0244404	0.495564	0.0230968
290	DRD3	SELFIES	Learnable	CNN	0.885091	0.0105503	0.7484	0.0264074	0.409469	0.0359153	0.581333	0.0556816	0.479136	0.0353094
291	DRD3	SELFIES	Learnable	CNN	0.795152	0.0454828	0.689333	0.0456616	0.248759	0.076643	0.56	0.0519829	0.341177	0.078899
292	DRD3	SELFIES	Learnable	CNN	0.866182	0.00688246	0.7572	0.0279472	0.362447	0.023235	0.624	0.0555538	0.458345	0.0326764
293	DRD3	SELFIES	Learnable	CNN	0.891636	0.00817081	0.74	0.0339228	0.426543	0.029442	0.554667	0.0733212	0.480427	0.0425452
294	DRD3	SELFIES	Learnable	CNN	0.89697	0.0060848	0.760933	0.0237116	0.451152	0.0209059	0.594667	0.0556816	0.511337	0.0217511
295	DRD3	SELFIES	Learnable	CNN	0.797818	0.051331	0.698	0.0293545	0.260287	0.072964	0.576	0.0441412	0.351419	0.0617543
296	DRD3	SELFIES	Learnable	CNN	0.883879	0.0110136	0.756133	0.0282824	0.407267	0.0395551	0.6	0.0533333	0.484667	0.0422007
297	DRD3	SELFIES	Learnable	CNN	0.894788	0.00643224	0.746533	0.0123173	0.440145	0.0245489	0.565333	0.0261279	0.494378	0.0194765
298	DRD3	SELFIES	Learnable	CNN	0.902788	0.00967877	0.743733	0.0286918	0.474185	0.0361067	0.549333	0.0649923	0.506115	0.0332781
299	DRD3	SELFIES	Learnable	CNN	0.586182	0.239204	0.638	0.0821652	0.19842	0.11879	0.701333	0.12003	0.283672	0.114467
300	DRD3	SELFIES	Learnable	CNN	0.878061	0.0123755	0.722933	0.0193889	0.382598	0.0370462	0.533333	0.0446219	0.44361	0.0273326
301	DRD3	SELFIES	Learnable	CNN	0.902061	0.0098294	0.734933	0.0341776	0.468397	0.0461352	0.530667	0.0722465	0.495101	0.0486393
302	DRD3	SELFIES	Learnable	CNN	0.893818	0.0134234	0.7364	0.0408327	0.444141	0.044738	0.544	0.103417	0.479228	0.0342045
303	DRD3	SELFIES	Learnable	CNN	0.807273	0.0272012	0.6756	0.0327973	0.244163	0.0452267	0.514667	0.0688186	0.328803	0.0458217
304	DRD3	SELFIES	Learnable	CNN	0.884121	0.00974533	0.726267	0.00779287	0.400146	0.0314666	0.533333	0.0146059	0.456437	0.0210019
305	DRD3	SELFIES	Learnable	CNN	0.90303	0.00618063	0.728267	0.0198241	0.472068	0.029344	0.514667	0.0458791	0.490674	0.0217225
306	DRD3	SELFIES	Learnable	CNN	0.904727	0.00709272	0.7364	0.0222894	0.482122	0.0313887	0.530667	0.0529318	0.502445	0.0242126
307	DRD3	SELFIES	Learnable	CNN	0.822545	0.0925972	0.6324	0.115607	0.205365	0.161693	0.4	0.272861	0.262525	0.193696
308	DRD3	SELFIES	Learnable	CNN	0.892121	0.00426832	0.721067	0.0229728	0.423236	0.0179626	0.512	0.0517086	0.46223	0.0256206
309	DRD3	SELFIES	Learnable	CNN	0.906182	0.00965445	0.7444	0.028917	0.488058	0.0455033	0.546667	0.057812	0.51421	0.0434673
310	DRD3	SELFIES	Learnable	CNN	0.899152	0.0082709	0.717733	0.0606199	0.45534	0.0350745	0.496	0.137895	0.461498	0.0779108
311	DRD3	SELFIES	Learnable	CNN	0.469091	0.290289	0.5856	0.0411881	0.235009	0.235714	0.728	0.282792	0.236077	0.0743386
312	DRD3	SELFIES	Learnable	CNN	0.890909	0.00857099	0.7144	0.0175859	0.418853	0.0333041	0.498667	0.0382739	0.454028	0.0268453
313	DRD3	SELFIES	Learnable	CNN	0.898909	0.00862567	0.7296	0.0165924	0.453802	0.0390606	0.522667	0.0308689	0.485108	0.0307623
314	DRD3	SELFIES	Learnable	CNN	0.909333	0.00801834	0.724533	0.0279759	0.503769	0.0444505	0.498667	0.0587877	0.49924	0.041537
315	DRD3	SELFIES	Learnable	CNN	0.461333	0.296283	0.598133	0.0822175	0.170345	0.108286	0.765333	0.214431	0.25039	0.110622
316	DRD3	SELFIES	Learnable	CNN	0.888727	0.0189246	0.7192	0.0228984	0.419136	0.0635078	0.512	0.0400888	0.458491	0.049055
317	DRD3	SELFIES	Learnable	CNN	0.902788	0.00700098	0.712533	0.0586142	0.465226	0.029822	0.48	0.12872	0.465085	0.0717173
318	DRD3	SELFIES	Learnable	CNN	0.900606	0.00654994	0.701733	0.0432576	0.458114	0.0279388	0.458667	0.0996349	0.45055	0.0536054
319	DRD3	SELFIES	Learnable	CNN	0.618667	0.242988	0.595867	0.0694786	0.129841	0.0871533	0.568	0.322391	0.196362	0.110666
320	DRD3	SELFIES	Learnable	CNN	0.901333	0.00971513	0.706933	0.032096	0.463129	0.0537482	0.469333	0.0687152	0.46267	0.0447731
321	DRD3	SELFIES	Learnable	CNN	0.902545	0.0105559	0.7376	0.0182895	0.475243	0.0523791	0.536	0.0441412	0.500727	0.027015
322	DRD3	SELFIES	Learnable	CNN	0.891152	0.0132648	0.725333	0.0311812	0.427429	0.0518516	0.522667	0.0732242	0.465843	0.0382074
323	DRD3	SELFIES	Learnable	CNN	0.320242	0.297899	0.552933	0.0382404	0.186093	0.177252	0.837333	0.285645	0.213269	0.0721293
324	DRD3	SELFIES	Learnable	CNN	0.858909	0.030699	0.74	0.0206215	0.353931	0.0626493	0.594667	0.0363685	0.43968	0.0497492
325	DRD3	SELFIES	Learnable	CNN	0.884364	0.0274015	0.7228	0.0265678	0.413408	0.0739897	0.525333	0.0450974	0.458138	0.056069
326	DRD3	SELFIES	Learnable	CNN	0.892848	0.0102451	0.723867	0.00938462	0.43041	0.0328079	0.517333	0.0271948	0.468216	0.0163887
327	DRD3	SELFIES	Learnable	CNN	0.895515	0.0118615	0.726533	0.0168095	0.44553	0.0535013	0.52	0.046188	0.475812	0.0211639
328	DRD3	SELFIES	Learnable	CNN	0.867879	0.0191653	0.743733	0.0229031	0.36684	0.0481637	0.592	0.0391918	0.451347	0.0424803
329	DRD3	SELFIES	Learnable	CNN	0.896242	0.00523322	0.731733	0.0285146	0.44287	0.0142273	0.530667	0.0681958	0.480105	0.0246036
330	DRD3	SELFIES	Learnable	CNN	0.902545	0.00272121	0.698	0.0331059	0.462856	0.0135368	0.448	0.0747618	0.451876	0.0439868
331	DRD3	SELFIES	Learnable	CNN	0.891394	0.0125406	0.731467	0.0330801	0.426772	0.0451593	0.536	0.0692307	0.472787	0.0433609
332	DRD3	SELFIES	Learnable	CNN	0.862788	0.0178869	0.761333	0.0179728	0.362264	0.0371602	0.637333	0.0487351	0.459379	0.0258531
333	DRD3	SELFIES	Learnable	CNN	0.894788	0.00610409	0.742933	0.0373705	0.439238	0.0207549	0.557333	0.0849156	0.488109	0.0360708
334	DRD3	SELFIES	Learnable	CNN	0.900364	0.00779536	0.716	0.0405145	0.455994	0.0432251	0.490667	0.086984	0.469794	0.052154
335	DRD3	SELFIES	Learnable	CNN	0.898667	0.0120872	0.718667	0.0436939	0.462791	0.0561893	0.498667	0.105527	0.46759	0.0457585
336	DRD3	SELFIES	Learnable	CNN	0.875879	0.0116918	0.762533	0.0244309	0.389434	0.0303019	0.624	0.0586667	0.47766	0.0259168
337	DRD3	SELFIES	Learnable	CNN	0.906667	0.00913525	0.743467	0.0259962	0.490257	0.044277	0.544	0.0522558	0.514447	0.0403518
338	DRD3	SELFIES	Learnable	CNN	0.907636	0.00647776	0.7428	0.0265912	0.497792	0.0313689	0.541333	0.0651016	0.514616	0.0197034
339	DRD3	SELFIES	Learnable	CNN	0.887273	0.0114736	0.764	0.0384685	0.41769	0.0443554	0.613333	0.0715542	0.49692	0.0548315
340	DRD3	SELFIES	Learnable	CNN	0.889939	0.012699	0.753467	0.027698	0.427174	0.0384289	0.586667	0.0596285	0.492429	0.0370887
341	DRD3	SELFIES	Learnable	CNN	0.91297	0.00595792	0.742133	0.0226525	0.522275	0.031886	0.533333	0.0477028	0.526484	0.030992
342	DRD3	SELFIES	Learnable	CNN	0.908364	0.00523322	0.73	0.0253228	0.499069	0.0250105	0.512	0.0599852	0.502672	0.0237084
343	DRD3	SELFIES	Learnable	CNN	0.897939	0.00280626	0.750667	0.0246865	0.451054	0.0131673	0.570667	0.0535993	0.503083	0.0272469
344	DRD3	SELFIES	Learnable	CNN	0.897697	0.010444	0.758933	0.0220408	0.455528	0.034936	0.589333	0.0508768	0.511759	0.0283902
345	DRD3	SELFIES	Learnable	CNN	0.91103	0.00409977	0.761467	0.0283515	0.512354	0.0220227	0.578667	0.06672	0.540276	0.0225982
346	DRD3	SELFIES	Learnable	CNN	0.909818	0.00787786	0.738	0.0266033	0.510086	0.0389401	0.528	0.064	0.514502	0.0271925
347	DRD3	SELFIES	Learnable	CNN	0.890424	0.0156847	0.739333	0.0364222	0.426702	0.0530121	0.554667	0.0738045	0.479718	0.0517187
348	DRD3	SELFIES	Learnable	CNN	0.875152	0.0187937	0.757333	0.0285315	0.389135	0.0400324	0.613333	0.0695382	0.472821	0.034647
349	DRD3	SELFIES	Learnable	CNN	0.906667	0.0104552	0.738667	0.019377	0.49363	0.0438584	0.533333	0.0469515	0.510011	0.0277029
350	DRD3	SELFIES	Learnable	CNN	0.902788	0.0158116	0.740133	0.0167459	0.480887	0.0708759	0.541333	0.0343576	0.50587	0.0416683
351	DRD3	SELFIES	Learnable	CNN	0.902788	0.00656786	0.732933	0.0198778	0.471489	0.0311511	0.525333	0.0458791	0.495259	0.0236594
352	DRD3	SELFIES	Learnable	CNN	0.90497	0.011019	0.746133	0.0311424	0.485474	0.053623	0.552	0.0688186	0.513346	0.0432957
353	DRD3	SELFIES	Learnable	CNN	0.913697	0.00798161	0.725733	0.0296606	0.526616	0.0464864	0.496	0.0574418	0.510275	0.0498655
354	DRD3	SELFIES	Learnable	CNN	0.915394	0.00865288	0.735067	0.0269505	0.541371	0.049104	0.514667	0.0587877	0.524565	0.0390574
355	DRD3	SELFIES	Learnable	CNN	0.897939	0.0127682	0.727867	0.0344749	0.455954	0.0517023	0.52	0.0817584	0.479536	0.0413631
356	DRD3	SELFIES	Learnable	CNN	0.908121	0.0102106	0.745467	0.00985585	0.502169	0.0524156	0.546667	0.0279682	0.520845	0.0218605
357	DRD3	SELFIES	Learnable	CNN	0.912727	0.00390897	0.742	0.0197135	0.520686	0.0217644	0.533333	0.0438178	0.525666	0.0224559
358	DRD3	SELFIES	Learnable	CNN	0.913455	0.00249591	0.7532	0.00999022	0.522755	0.0128398	0.557333	0.0213333	0.539243	0.0131097
359	DRD3	SELFIES	Learnable	CNN	0.907152	0.00772721	0.736533	0.0354962	0.491318	0.0386577	0.528	0.075707	0.506547	0.046627
360	DRD3	SELFIES	Learnable	CNN	0.841939	0.0148375	0.751067	0.0334095	0.318003	0.0326346	0.64	0.0608094	0.424546	0.0408631
361	DRD3	SELFIES	Learnable	CNN	0.885576	0.00700937	0.761867	0.0120988	0.41382	0.0203449	0.610667	0.0284722	0.492671	0.0156471
362	DRD3	SELFIES	Learnable	CNN	0.894788	0.0106059	0.753733	0.0439648	0.44294	0.0421617	0.581333	0.0952564	0.498861	0.0502769
363	DRD3	SELFIES	Learnable	CNN	0.877576	0.021588	0.767067	0.00764315	0.402999	0.059408	0.632	0.0310984	0.487959	0.0353242
364	DRD3	SELFIES	Learnable	CNN	0.857455	0.0106114	0.7596	0.0367976	0.346138	0.0311802	0.64	0.0720494	0.448954	0.0423911
365	DRD3	SELFIES	Learnable	CNN	0.889939	0.00522198	0.764267	0.0303567	0.426743	0.0168043	0.610667	0.0687152	0.500746	0.0297101
366	DRD3	SELFIES	Learnable	CNN	0.893818	0.0054532	0.77	0.035196	0.441539	0.0155602	0.618667	0.082019	0.512354	0.0285285
367	DRD3	SELFIES	Learnable	CNN	0.897939	0.0195659	0.741067	0.0339217	0.46928	0.0755125	0.549333	0.085749	0.495982	0.0365426
368	DRD3	SELFIES	Learnable	CNN	0.876121	0.0181316	0.766267	0.030931	0.394112	0.0572832	0.632	0.0611592	0.483155	0.049875
369	DRD3	SELFIES	Learnable	CNN	0.898424	0.0044963	0.764133	0.030115	0.455014	0.019689	0.6	0.0642218	0.516591	0.0330497
370	DRD3	SELFIES	Learnable	CNN	0.903515	0.0116161	0.758533	0.0139548	0.481557	0.0513767	0.581333	0.0343576	0.52409	0.0268828
371	DRD3	SELFIES	Learnable	CNN	0.887758	0.0176421	0.733067	0.0444674	0.422642	0.0517864	0.544	0.110079	0.465848	0.0469485
372	DRD3	SELFIES	Learnable	CNN	0.869091	0.0107599	0.7492	0.0310481	0.366506	0.034722	0.602667	0.0568194	0.455712	0.0425239
373	DRD3	SELFIES	Learnable	CNN	0.909333	0.0161244	0.748533	0.0287654	0.509955	0.0803768	0.552	0.0517086	0.52778	0.0601375
374	DRD3	SELFIES	Learnable	CNN	0.90497	0.00817081	0.725733	0.0469829	0.479464	0.0426009	0.506667	0.100841	0.488097	0.0610777
375	DRD3	SELFIES	Learnable	CNN	0.845091	0.0539109	0.6844	0.0460658	0.326655	0.113484	0.488	0.103142	0.376484	0.0892597
376	DRD3	SELFIES	Learnable	CNN	0.87297	0.0146341	0.752533	0.0363426	0.378247	0.0431677	0.605333	0.0698443	0.464583	0.0487145
377	DRD3	SELFIES	Learnable	CNN	0.905939	0.00688246	0.747867	0.0236696	0.484758	0.032173	0.554667	0.0450974	0.517164	0.0366657
378	DRD3	SELFIES	Learnable	CNN	0.912	0.0112564	0.7536	0.0258288	0.51991	0.0597186	0.56	0.0512944	0.53709	0.0449601
379	DRD3	SELFIES	Learnable	CNN	0.873697	0.0334721	0.696533	0.0622488	0.371317	0.0758869	0.48	0.132262	0.408299	0.0866501
380	DRD3	SELFIES	Learnable	CNN	0.874424	0.0127498	0.746133	0.0416448	0.378398	0.0377013	0.589333	0.0865743	0.459285	0.0496454
381	DRD3	SELFIES	Learnable	CNN	0.905455	0.00447008	0.7476	0.0200471	0.482717	0.0206013	0.554667	0.041825	0.515617	0.0267653
382	DRD3	SELFIES	Learnable	CNN	0.906909	0.00656786	0.7508	0.0328671	0.492625	0.0293581	0.56	0.0749518	0.520498	0.0339746
383	DRD3	SELFIES	Learnable	CNN	0.861091	0.0851962	0.6752	0.0468784	0.405456	0.1309	0.448	0.0793753	0.403006	0.0944136
384	DRD3	SELFIES	Learnable	CNN	0.868606	0.0151316	0.754933	0.0295104	0.369685	0.0437408	0.616	0.0542586	0.461205	0.0450656
385	DRD3	SELFIES	Learnable	CNN	0.902788	0.012347	0.723333	0.0352414	0.475171	0.0586528	0.504	0.0792857	0.484125	0.0491986
386	DRD3	SELFIES	Learnable	CNN	0.90497	0.00463785	0.723333	0.0359704	0.478608	0.0233847	0.501333	0.0793753	0.486719	0.0437846
387	DRD3	SELFIES	Learnable	CNN	0.830061	0.0457045	0.674933	0.0413325	0.286743	0.100104	0.485333	0.0556816	0.353534	0.0837197
388	DRD3	SELFIES	Learnable	CNN	0.886788	0.0132027	0.728933	0.0357313	0.408637	0.0519524	0.536	0.0676724	0.462828	0.0543645
389	DRD3	SELFIES	Learnable	CNN	0.906424	0.00580807	0.733733	0.0278906	0.485727	0.0295939	0.522667	0.0568194	0.50279	0.0403074
390	DRD3	SELFIES	Learnable	CNN	0.910061	0.00362827	0.715333	0.0224816	0.506035	0.0207822	0.477333	0.0487351	0.490022	0.0295477
391	DRD3	SELFIES	Learnable	CNN	0.878303	0.0400448	0.713467	0.020293	0.408682	0.0923912	0.512	0.0593895	0.443778	0.0574646
392	DRD3	SELFIES	Learnable	CNN	0.88897	0.0156284	0.743333	0.0233505	0.424432	0.0623023	0.565333	0.0400888	0.482918	0.0471973
393	DRD3	SELFIES	Learnable	CNN	0.906424	0.0105503	0.727733	0.0202324	0.4906	0.0479321	0.509333	0.0407922	0.498101	0.035409
394	DRD3	SELFIES	Learnable	CNN	0.913697	0.00976943	0.717333	0.0144468	0.536781	0.0673743	0.477333	0.0308689	0.502503	0.0311163
395	DRD3	SELFIES	Learnable	CNN	0.656242	0.243663	0.628533	0.072511	0.220919	0.151521	0.594667	0.196249	0.28942	0.131027
396	DRD3	SELFIES	Learnable	CNN	0.864727	0.0114377	0.7324	0.0328569	0.350746	0.0325262	0.570667	0.0649923	0.433817	0.0409572
397	DRD3	SELFIES	Learnable	CNN	0.875879	0.0114634	0.751733	0.0405136	0.383503	0.0387882	0.6	0.0821922	0.466896	0.049077
398	DRD3	SELFIES	Learnable	CNN	0.889697	0.0145656	0.756933	0.0397092	0.432189	0.043417	0.594667	0.0967379	0.493494	0.0347251
399	DRD3	SELFIES	Learnable	CNN	0.848727	0.0564042	0.7212	0.06707	0.340778	0.0901107	0.565333	0.105864	0.418396	0.0948239
400	DRD3	SELFIES	Learnable	CNN	0.872242	0.00865967	0.759333	0.028949	0.377435	0.0247323	0.621333	0.0611592	0.468835	0.0313944
401	DRD3	SELFIES	Learnable	CNN	0.893091	0.00918017	0.7468	0.0449521	0.436606	0.0304132	0.568	0.104171	0.487439	0.0454099
402	DRD3	SELFIES	Learnable	CNN	0.894303	0.00994826	0.751067	0.0136535	0.442393	0.0337196	0.576	0.0380876	0.498231	0.0149202
403	DRD3	SELFIES	Learnable	CNN	0.659152	0.22565	0.634933	0.0490634	0.18439	0.0510895	0.605333	0.189051	0.27035	0.0552568
404	DRD3	SELFIES	Learnable	CNN	0.875879	0.0121358	0.738533	0.0377581	0.379233	0.0410351	0.570667	0.074189	0.454871	0.0499277
405	DRD3	SELFIES	Learnable	CNN	0.896242	0.00859154	0.740133	0.0180734	0.445502	0.0317549	0.549333	0.039911	0.490641	0.0255155
406	DRD3	SELFIES	Learnable	CNN	0.90497	0.00848831	0.736533	0.0211214	0.483565	0.0407529	0.530667	0.048	0.503761	0.0281879
407	DRD3	SELFIES	Learnable	CNN	0.527758	0.189578	0.610667	0.0385631	0.138668	0.0299648	0.712	0.150519	0.226644	0.0335372
408	DRD3	SELFIES	Learnable	CNN	0.869818	0.0128873	0.7292	0.014176	0.363035	0.0364883	0.557333	0.0176887	0.43904	0.0310658
409	DRD3	SELFIES	Learnable	CNN	0.901333	0.01154	0.736933	0.0145425	0.468931	0.0485117	0.536	0.0308689	0.498161	0.0288853
410	DRD3	SELFIES	Learnable	CNN	0.899879	0.0100716	0.738533	0.0305778	0.46757	0.0513692	0.541333	0.0780199	0.494339	0.0188533
411	DRD3	SELFIES	Learnable	CNN	0.785939	0.0906245	0.637467	0.0890477	0.209709	0.0910351	0.456	0.22837	0.264273	0.136699
412	DRD3	SELFIES	Learnable	CNN	0.887758	0.0128645	0.740267	0.0335211	0.415849	0.0529023	0.56	0.0647731	0.476008	0.0512692
413	DRD3	SELFIES	Learnable	CNN	0.898909	0.00965445	0.7296	0.0111443	0.456451	0.0371906	0.522667	0.0330925	0.48519	0.0153167
414	DRD3	SELFIES	Learnable	CNN	0.888	0.0168061	0.726	0.0358218	0.419119	0.0538523	0.528	0.0854166	0.46104	0.043628
415	DRD3	SELFIES	Learnable	CNN	0.551273	0.244867	0.62	0.0548825	0.156249	0.0445491	0.704	0.207487	0.244285	0.0511152
416	DRD3	SELFIES	Learnable	CNN	0.899152	0.0103251	0.724933	0.0196756	0.455035	0.0484972	0.512	0.0363685	0.480805	0.0375897
417	DRD3	SELFIES	Learnable	CNN	0.896242	0.00937652	0.725733	0.0279606	0.443409	0.0393809	0.517333	0.0621968	0.474882	0.0340318
418	DRD3	SELFIES	Learnable	CNN	0.899636	0.0148731	0.7228	0.0196295	0.471193	0.0889997	0.506667	0.0498888	0.480475	0.0317707
419	DRD3	SELFIES	Learnable	CNN	0.773576	0.0722343	0.636667	0.0471574	0.221527	0.096492	0.469333	0.14518	0.280637	0.066443
420	DRD3	SELFIES	Learnable	CNN	0.869818	0.0174579	0.716	0.0282339	0.360016	0.0464058	0.528	0.0611592	0.42543	0.0416223
421	DRD3	SELFIES	Learnable	CNN	0.897212	0.00892042	0.716667	0.0270243	0.450176	0.0430532	0.496	0.0687152	0.465598	0.0226491
422	DRD3	SELFIES	Learnable	CNN	0.890424	0.0100716	0.741733	0.0389703	0.426977	0.0334909	0.56	0.0927601	0.479223	0.0351334
423	DRD3	SELFIES	Learnable	CNN	0.654303	0.155268	0.626267	0.0366766	0.16153	0.0321112	0.592	0.169202	0.246869	0.0372182
424	DRD3	SELFIES	Learnable	CNN	0.891636	0.0140229	0.7172	0.024928	0.427731	0.0474785	0.504	0.0649923	0.458428	0.0287848
425	DRD3	SELFIES	Learnable	CNN	0.904485	0.0161244	0.717067	0.0176162	0.490836	0.0812745	0.488	0.0373333	0.484428	0.0411908
426	DRD3	SELFIES	Learnable	CNN	0.909091	0.0132338	0.7076	0.0244789	0.513841	0.0754189	0.461333	0.0543895	0.480675	0.0424109
427	DRD3	SELFIES	Learnable	CNN	0.577939	0.326723	0.518267	0.0230771	0.0588153	0.0481106	0.445333	0.439118	0.100723	0.0832857
428	DRD3	SELFIES	Learnable	CNN	0.897212	0.00801834	0.697467	0.0302035	0.438009	0.0420937	0.453333	0.0631049	0.443842	0.0450601
429	DRD3	SELFIES	Learnable	CNN	0.904485	0.0150303	0.713467	0.022044	0.496905	0.083209	0.48	0.0642218	0.478405	0.0198405
430	DRD3	SELFIES	Learnable	CNN	0.899152	0.0109869	0.712933	0.0317143	0.460655	0.047656	0.485333	0.0811473	0.464467	0.0256636
431	DRD3	SELFIES	Learnable	CNN	0.868121	0.0813347	0.532667	0.0656672	0.0353846	0.0707692	0.122667	0.245333	0.0549254	0.109851
0	DRD3	SELFIES	Random	CNN	0.85697	0.01255	0.732933	0.0277468	0.336521	0.0283118	0.581333	0.0628791	0.42482	0.0303118
1	DRD3	SELFIES	Random	CNN	0.879273	0.0140648	0.7152	0.00711056	0.385051	0.0402895	0.514667	0.0261279	0.438092	0.019421
2	DRD3	SELFIES	Random	CNN	0.891879	0.0126758	0.698133	0.0300234	0.418367	0.05333	0.461333	0.0599852	0.437003	0.0497656
3	DRD3	SELFIES	Random	CNN	0.897212	0.00924396	0.691467	0.0375905	0.436782	0.0513533	0.44	0.0821922	0.434717	0.0586649
4	DRD3	SELFIES	Random	CNN	0.853818	0.0193727	0.7216	0.0193889	0.328738	0.0453184	0.56	0.0266667	0.413015	0.0404114
5	DRD3	SELFIES	Random	CNN	0.891879	0.00875417	0.718533	0.036562	0.422937	0.0313735	0.506667	0.0839047	0.457342	0.044864
6	DRD3	SELFIES	Random	CNN	0.898667	0.00312342	0.715067	0.0436503	0.446511	0.0162327	0.490667	0.0981246	0.463283	0.0528319
7	DRD3	SELFIES	Random	CNN	0.89503	0.0135974	0.680667	0.047473	0.429564	0.0496069	0.418667	0.111427	0.412921	0.0738566
8	DRD3	SELFIES	Random	CNN	0.849212	0.0341861	0.722667	0.0254419	0.327592	0.0520851	0.568	0.0466476	0.411971	0.0463044
9	DRD3	SELFIES	Random	CNN	0.885576	0.0103592	0.724667	0.0162918	0.404149	0.035918	0.528	0.0310984	0.456957	0.0291681
10	DRD3	SELFIES	Random	CNN	0.890909	0.0123375	0.7192	0.0469277	0.418977	0.0551868	0.509333	0.0977616	0.456958	0.0634967
11	DRD3	SELFIES	Random	CNN	0.899636	0.0123945	0.7072	0.0505339	0.462926	0.0525996	0.472	0.119436	0.454097	0.0616647
12	DRD3	SELFIES	Random	CNN	0.867152	0.00934513	0.727733	0.0221092	0.354411	0.0272109	0.557333	0.0441412	0.432809	0.0301887
13	DRD3	SELFIES	Random	CNN	0.898667	0.0144563	0.736667	0.0217664	0.457667	0.0546158	0.538667	0.0382739	0.493291	0.0428789
14	DRD3	SELFIES	Random	CNN	0.896485	0.0157408	0.716267	0.0219397	0.446729	0.066961	0.496	0.0361724	0.468085	0.047936
15	DRD3	SELFIES	Random	CNN	0.896485	0.0194937	0.727067	0.027881	0.45521	0.0788665	0.52	0.0552972	0.480596	0.0517161
16	DRD3	SELFIES	Random	CNN	0.868606	0.0110722	0.739333	0.0223706	0.363884	0.0217152	0.581333	0.0587877	0.445522	0.0161293
17	DRD3	SELFIES	Random	CNN	0.895515	0.00875417	0.736133	0.0209567	0.441965	0.0378151	0.541333	0.0450974	0.485174	0.0302906
18	DRD3	SELFIES	Random	CNN	0.908364	0.00876088	0.706	0.0346436	0.496546	0.0484368	0.458667	0.0703515	0.474973	0.0536139
19	DRD3	SELFIES	Random	CNN	0.898909	0.00956271	0.7008	0.0439543	0.446641	0.0514294	0.458667	0.0933714	0.449061	0.0596923
20	DRD3	SELFIES	Random	CNN	0.868364	0.0210867	0.7332	0.0231263	0.365926	0.0440688	0.568	0.0581798	0.44154	0.0329055
21	DRD3	SELFIES	Random	CNN	0.901333	0.0142722	0.739333	0.0323014	0.468934	0.0613152	0.541333	0.0645532	0.500108	0.0535081
22	DRD3	SELFIES	Random	CNN	0.905697	0.00809131	0.717733	0.0465648	0.487995	0.0539634	0.488	0.105527	0.480236	0.0526892
23	DRD3	SELFIES	Random	CNN	0.902545	0.0134889	0.7136	0.0367129	0.476238	0.0626241	0.482667	0.082365	0.472437	0.0498451
24	DRD3	SELFIES	Random	CNN	0.858182	0.0227543	0.7156	0.0189437	0.338193	0.0559748	0.541333	0.0458791	0.412694	0.0399364
25	DRD3	SELFIES	Random	CNN	0.899152	0.0152631	0.705733	0.0122536	0.460397	0.0754532	0.469333	0.0271948	0.460991	0.0369102
26	DRD3	SELFIES	Random	CNN	0.907636	0.0051654	0.6876	0.0500215	0.491607	0.0308262	0.418667	0.111108	0.442547	0.0817427
27	DRD3	SELFIES	Random	CNN	0.902061	0.0116111	0.698933	0.0201708	0.470022	0.0488566	0.450667	0.0529318	0.455501	0.0249753
28	DRD3	SELFIES	Random	CNN	0.882182	0.0106336	0.7252	0.0325792	0.391544	0.0415344	0.533333	0.0608094	0.451342	0.0483143
29	DRD3	SELFIES	Random	CNN	0.91103	0.0142309	0.708667	0.0406328	0.517756	0.0819477	0.461333	0.079822	0.48459	0.074827
30	DRD3	SELFIES	Random	CNN	0.912242	0.00768909	0.717733	0.0336613	0.521621	0.0480701	0.48	0.0725412	0.496756	0.0482633
31	DRD3	SELFIES	Random	CNN	0.91297	0.0031978	0.670133	0.0137366	0.530544	0.0253532	0.373333	0.0279682	0.437831	0.0244111
32	DRD3	SELFIES	Random	CNN	0.886061	0.012456	0.748933	0.028078	0.412474	0.045087	0.581333	0.0523917	0.481848	0.0455375
33	DRD3	SELFIES	Random	CNN	0.912	0.0150537	0.7356	0.0171041	0.531743	0.0866609	0.52	0.0367575	0.520711	0.0411597
34	DRD3	SELFIES	Random	CNN	0.910303	0.00715049	0.697467	0.0281785	0.508456	0.0434441	0.437333	0.0568194	0.468869	0.0459847
35	DRD3	SELFIES	Random	CNN	0.912727	0.00502702	0.6928	0.032994	0.524835	0.0361215	0.424	0.0702504	0.46629	0.0506819
36	DRD3	SELFIES	Random	CNN	0.820848	0.0252098	0.719067	0.0190559	0.280039	0.0349509	0.594667	0.0426667	0.378688	0.0304999
37	DRD3	SELFIES	Random	CNN	0.869818	0.00725655	0.7364	0.0139115	0.364038	0.018399	0.573333	0.0326599	0.444726	0.0168342
38	DRD3	SELFIES	Random	CNN	0.884606	0.00300841	0.736133	0.0298452	0.401148	0.0176893	0.554667	0.0628791	0.465031	0.0337855
39	DRD3	SELFIES	Random	CNN	0.829333	0.0542803	0.687733	0.0667394	0.291585	0.0891878	0.514667	0.123821	0.36429	0.0928058
40	DRD3	SELFIES	Random	CNN	0.836121	0.0131536	0.743067	0.0369975	0.305552	0.0320923	0.629333	0.0702504	0.411104	0.0427595
41	DRD3	SELFIES	Random	CNN	0.880242	0.00560205	0.698933	0.0353889	0.373814	0.0288865	0.477333	0.0751413	0.418177	0.0442716
42	DRD3	SELFIES	Random	CNN	0.886061	0.010054	0.729733	0.0417902	0.40393	0.0404222	0.538667	0.0862451	0.460207	0.0561969
43	DRD3	SELFIES	Random	CNN	0.83903	0.0568866	0.695467	0.0413148	0.319123	0.0902441	0.52	0.0705534	0.38445	0.0750909
44	DRD3	SELFIES	Random	CNN	0.848727	0.00908363	0.7152	0.0260952	0.312429	0.0232519	0.552	0.0543895	0.398493	0.0303745
45	DRD3	SELFIES	Random	CNN	0.872727	0.0119503	0.7164	0.0278108	0.365375	0.0222118	0.525333	0.0738045	0.427495	0.01962
46	DRD3	SELFIES	Random	CNN	0.882909	0.0236609	0.746	0.0417122	0.409647	0.0747712	0.578667	0.0761752	0.476594	0.0683159
47	DRD3	SELFIES	Random	CNN	0.869091	0.0115502	0.7252	0.035255	0.357266	0.0411111	0.549333	0.0676724	0.432522	0.0491183
48	DRD3	SELFIES	Random	CNN	0.834182	0.0292962	0.724	0.0330252	0.300137	0.046636	0.589333	0.0542586	0.396049	0.0502459
49	DRD3	SELFIES	Random	CNN	0.886545	0.0140439	0.7444	0.0225668	0.416349	0.0460691	0.570667	0.0508768	0.478769	0.0325556
50	DRD3	SELFIES	Random	CNN	0.898909	0.0148968	0.738	0.0338598	0.465961	0.073183	0.541333	0.0784743	0.493541	0.0427665
51	DRD3	SELFIES	Random	CNN	0.802909	0.0711324	0.684	0.0468568	0.271693	0.0939977	0.538667	0.043492	0.351331	0.0843958
52	DRD3	SELFIES	Random	CNN	0.856485	0.0137692	0.761467	0.0154942	0.34759	0.0233776	0.645333	0.0426667	0.450439	0.0176301
53	DRD3	SELFIES	Random	CNN	0.893576	0.0137649	0.733867	0.026102	0.437076	0.0529254	0.538667	0.0523917	0.480339	0.041777
54	DRD3	SELFIES	Random	CNN	0.900121	0.00523322	0.721867	0.0351768	0.456716	0.0223726	0.504	0.0797329	0.475912	0.0363672
55	DRD3	SELFIES	Random	CNN	0.858909	0.052677	0.7016	0.0452128	0.367795	0.136203	0.509333	0.0783837	0.413357	0.104509
56	DRD3	SELFIES	Random	CNN	0.865939	0.0150927	0.747467	0.0327479	0.360923	0.0383706	0.602667	0.0649923	0.450297	0.0420406
57	DRD3	SELFIES	Random	CNN	0.888485	0.017431	0.743067	0.0205852	0.423108	0.057353	0.565333	0.0322215	0.482312	0.0460161
58	DRD3	SELFIES	Random	CNN	0.901576	0.0132427	0.741867	0.0370547	0.467387	0.0571916	0.546667	0.0725412	0.502291	0.059053
59	DRD3	SELFIES	Random	CNN	0.905212	0.00985925	0.707867	0.0241455	0.482595	0.0550654	0.466667	0.0498888	0.472467	0.0415495
60	DRD3	SELFIES	Random	CNN	0.826909	0.0390024	0.7092	0.0130599	0.287357	0.0401914	0.565333	0.0391918	0.377716	0.034303
61	DRD3	SELFIES	Random	CNN	0.882182	0.0121309	0.7048	0.0304847	0.385421	0.0415258	0.488	0.0599852	0.429577	0.0449062
62	DRD3	SELFIES	Random	CNN	0.898909	0.0207496	0.7128	0.0187446	0.474206	0.102531	0.485333	0.0488808	0.470134	0.0420186
63	DRD3	SELFIES	Random	CNN	0.878788	0.0310265	0.671733	0.03201	0.403922	0.121325	0.418667	0.0933714	0.3893	0.0410573
64	DRD3	SELFIES	Random	CNN	0.853091	0.0175887	0.732	0.0167756	0.33058	0.0304884	0.584	0.0371424	0.420885	0.027763
65	DRD3	SELFIES	Random	CNN	0.890182	0.00869354	0.7008	0.0423413	0.407457	0.0461124	0.469333	0.0865743	0.434846	0.0603113
66	DRD3	SELFIES	Random	CNN	0.91297	0.0126061	0.703733	0.02039	0.540351	0.0794176	0.448	0.0466476	0.484588	0.0375192
67	DRD3	SELFIES	Random	CNN	0.773818	0.217995	0.6308	0.0237595	0.306712	0.100588	0.456	0.236928	0.315198	0.0609817
68	DRD3	SELFIES	Random	CNN	0.874667	0.0146381	0.730667	0.0193953	0.376138	0.0405975	0.554667	0.0333067	0.447316	0.0362769
69	DRD3	SELFIES	Random	CNN	0.893333	0.00276406	0.703733	0.0354817	0.422294	0.00650898	0.472	0.0815843	0.442406	0.0389697
70	DRD3	SELFIES	Random	CNN	0.900848	0.0100072	0.715067	0.0370672	0.457879	0.0547062	0.488	0.0747618	0.470974	0.0586534
71	DRD3	SELFIES	Random	CNN	0.861333	0.0380351	0.683733	0.017596	0.347599	0.0901602	0.466667	0.0292119	0.389521	0.0561942
72	DRD3	SELFIES	Random	CNN	0.818182	0.0362989	0.7008	0.0207735	0.270926	0.0390157	0.557333	0.0371424	0.362258	0.0376816
73	DRD3	SELFIES	Random	CNN	0.862303	0.0108578	0.732267	0.0216994	0.346633	0.0224779	0.573333	0.0505964	0.430749	0.0236019
74	DRD3	SELFIES	Random	CNN	0.871758	0.00958726	0.755467	0.0255618	0.375132	0.0298634	0.613333	0.0498888	0.465128	0.034974
75	DRD3	SELFIES	Random	CNN	0.815758	0.11431	0.544667	0.0559206	0.0586506	0.0720122	0.213333	0.262501	0.0920001	0.113006
76	DRD3	SELFIES	Random	CNN	0.851394	0.0153437	0.741867	0.0312848	0.33059	0.0324117	0.608	0.0688186	0.426676	0.0358808
77	DRD3	SELFIES	Random	CNN	0.867636	0.0156622	0.7556	0.0313988	0.367598	0.0384494	0.618667	0.0617378	0.460082	0.0427142
78	DRD3	SELFIES	Random	CNN	0.837818	0.0872269	0.7188	0.0570261	0.351939	0.103801	0.573333	0.108321	0.416778	0.0925553
79	DRD3	SELFIES	Random	CNN	0.801697	0.0891831	0.623333	0.0718368	0.193009	0.136463	0.405333	0.205973	0.249097	0.145198
80	DRD3	SELFIES	Random	CNN	0.833212	0.0181996	0.723467	0.0360627	0.294425	0.0373699	0.589333	0.0655371	0.392039	0.0454912
81	DRD3	SELFIES	Random	CNN	0.889212	0.0049445	0.724267	0.0443192	0.412925	0.0176057	0.522667	0.100275	0.457391	0.0474822
82	DRD3	SELFIES	Random	CNN	0.887273	0.006275	0.7124	0.0308764	0.404399	0.0138145	0.498667	0.0742847	0.443373	0.0300814
83	DRD3	SELFIES	Random	CNN	0.849697	0.0732185	0.569333	0.0574464	0.142456	0.127552	0.226667	0.204135	0.162956	0.134117
84	DRD3	SELFIES	Random	CNN	0.831515	0.015989	0.691333	0.00915059	0.276865	0.0188174	0.52	0.0347691	0.360039	0.0113592
85	DRD3	SELFIES	Random	CNN	0.885091	0.0106059	0.7328	0.0221727	0.404215	0.0394397	0.546667	0.0377124	0.464498	0.0384786
86	DRD3	SELFIES	Random	CNN	0.89503	0.0109118	0.745467	0.0239904	0.446733	0.0465262	0.562667	0.0610428	0.493512	0.021263
87	DRD3	SELFIES	Random	CNN	0.840485	0.0630937	0.594267	0.0781652	0.136071	0.115879	0.293333	0.241624	0.18384	0.152581
88	DRD3	SELFIES	Random	CNN	0.870061	0.0146742	0.711333	0.0159053	0.358911	0.0387488	0.517333	0.0464949	0.42072	0.0195819
89	DRD3	SELFIES	Random	CNN	0.898424	0.00861886	0.724533	0.0267745	0.451984	0.0347273	0.512	0.060575	0.477319	0.0325126
90	DRD3	SELFIES	Random	CNN	0.899152	0.0091481	0.728533	0.0136131	0.455531	0.0448084	0.52	0.0238514	0.484751	0.030536
91	DRD3	SELFIES	Random	CNN	0.856242	0.0616949	0.589733	0.0784512	0.161948	0.153393	0.264	0.21572	0.195206	0.170578
92	DRD3	SELFIES	Random	CNN	0.883152	0.0128416	0.729333	0.0171943	0.401023	0.0410844	0.541333	0.043492	0.458015	0.0248742
93	DRD3	SELFIES	Random	CNN	0.900364	0.0120336	0.7124	0.0423543	0.454498	0.0621343	0.482667	0.082365	0.467026	0.0688514
94	DRD3	SELFIES	Random	CNN	0.904727	0.0132471	0.722	0.0327848	0.47957	0.0669171	0.498667	0.0581798	0.488467	0.0616281
95	DRD3	SELFIES	Random	CNN	0.908364	0.00145455	0.5092	0.0184	0.0842105	0.168421	0.0213333	0.0426667	0.0340425	0.0680851
96	DRD3	SELFIES	Random	CNN	0.855273	0.00895986	0.672	0.023144	0.301434	0.0127048	0.448	0.0593895	0.358736	0.023095
97	DRD3	SELFIES	Random	CNN	0.886545	0.0197632	0.706	0.0209931	0.414526	0.0633397	0.485333	0.064	0.439063	0.0230234
98	DRD3	SELFIES	Random	CNN	0.896727	0.00760455	0.69	0.0127332	0.437019	0.0387064	0.437333	0.032	0.435128	0.0176996
99	DRD3	SELFIES	Random	CNN	0.829333	0.0772813	0.572533	0.0637013	0.116949	0.098509	0.258667	0.230724	0.15496	0.127474
100	DRD3	SELFIES	Random	CNN	0.873697	0.0121067	0.696533	0.0195432	0.360974	0.0319237	0.48	0.0552972	0.408104	0.0147315
101	DRD3	SELFIES	Random	CNN	0.906667	0.013454	0.690667	0.00905293	0.501211	0.084531	0.426667	0.0223109	0.456328	0.0306945
102	DRD3	SELFIES	Random	CNN	0.886303	0.0123232	0.692667	0.0336597	0.402347	0.0553816	0.456	0.0844959	0.419366	0.0323416
103	DRD3	SELFIES	Random	CNN	0.866909	0.0496668	0.6064	0.0890768	0.179419	0.157899	0.288	0.235151	0.217525	0.183802
104	DRD3	SELFIES	Random	CNN	0.889212	0.0137692	0.700267	0.026072	0.413615	0.0504872	0.469333	0.0638888	0.435018	0.0329942
105	DRD3	SELFIES	Random	CNN	0.907636	0.0127912	0.69	0.0382483	0.504119	0.101081	0.424	0.0806198	0.454005	0.0635355
106	DRD3	SELFIES	Random	CNN	0.905212	0.0106059	0.689867	0.0290728	0.486076	0.0655596	0.426667	0.0658618	0.448989	0.0429415
107	DRD3	SELFIES	Random	CNN	0.874182	0.0517359	0.5624	0.0811896	0.104565	0.137974	0.181333	0.223523	0.131077	0.167701
108	DRD3	SELFIES	Random	CNN	0.849939	0.0156622	0.715867	0.0252469	0.316926	0.0372116	0.552	0.0481479	0.401711	0.0385754
109	DRD3	SELFIES	Random	CNN	0.884606	0.0157184	0.714533	0.0203061	0.401353	0.0598766	0.506667	0.0315524	0.446281	0.0448238
110	DRD3	SELFIES	Random	CNN	0.896485	0.008278	0.729467	0.028514	0.441624	0.0385366	0.525333	0.0550394	0.479486	0.0438959
111	DRD3	SELFIES	Random	CNN	0.899879	0.00784047	0.713333	0.0193586	0.457045	0.0364552	0.485333	0.0466476	0.468149	0.0218396
112	DRD3	SELFIES	Random	CNN	0.851394	0.0139599	0.716667	0.0223229	0.319374	0.0368476	0.552	0.0333067	0.40432	0.0379327
113	DRD3	SELFIES	Random	CNN	0.884364	0.014877	0.7276	0.00962035	0.404833	0.0506113	0.536	0.00997775	0.459566	0.0333631
114	DRD3	SELFIES	Random	CNN	0.890667	0.0098294	0.722667	0.0179629	0.42045	0.0354111	0.517333	0.0361724	0.462929	0.0304609
115	DRD3	SELFIES	Random	CNN	0.904485	0.0148731	0.715867	0.0223006	0.490491	0.0697012	0.485333	0.0563166	0.481398	0.0342633
116	DRD3	SELFIES	Random	CNN	0.855758	0.0109225	0.726267	0.0189296	0.330866	0.023484	0.568	0.0400888	0.417513	0.0249142
117	DRD3	SELFIES	Random	CNN	0.890424	0.0121358	0.741733	0.0261945	0.425119	0.0434175	0.56	0.0498888	0.482272	0.0416383
118	DRD3	SELFIES	Random	CNN	0.898909	0.0054532	0.7248	0.0347752	0.451957	0.0237186	0.512	0.0793753	0.477171	0.0336805
119	DRD3	SELFIES	Random	CNN	0.899879	0.00784047	0.701333	0.0280349	0.45651	0.0439385	0.458667	0.0656455	0.452646	0.0328139
120	DRD3	SELFIES	Random	CNN	0.860848	0.0152245	0.718267	0.0307668	0.338025	0.0436411	0.544	0.0555538	0.416367	0.0473801
121	DRD3	SELFIES	Random	CNN	0.909333	0.00499182	0.723333	0.0194365	0.502891	0.0288629	0.496	0.0424997	0.498173	0.0251322
122	DRD3	SELFIES	Random	CNN	0.910061	0.00979946	0.733333	0.0186142	0.511554	0.0526107	0.517333	0.0407922	0.511845	0.0300566
123	DRD3	SELFIES	Random	CNN	0.907879	0.00829218	0.702133	0.0174172	0.496229	0.0509435	0.450667	0.0330925	0.471249	0.0344825
124	DRD3	SELFIES	Random	CNN	0.861333	0.00962397	0.731733	0.030529	0.343369	0.0222326	0.573333	0.069025	0.428203	0.0307808
125	DRD3	SELFIES	Random	CNN	0.898182	0.0191193	0.7388	0.0207735	0.462261	0.0728146	0.544	0.0351757	0.496472	0.048675
126	DRD3	SELFIES	Random	CNN	0.915394	0.00678788	0.723067	0.0281286	0.542692	0.0490455	0.488	0.062311	0.510763	0.0370819
127	DRD3	SELFIES	Random	CNN	0.901333	0.008278	0.745333	0.0354075	0.46885	0.0350241	0.554667	0.0833093	0.503579	0.0313085
128	DRD3	SELFIES	Random	CNN	0.882667	0.0173024	0.730267	0.0183041	0.401829	0.0593749	0.544	0.032	0.460024	0.0431249
129	DRD3	SELFIES	Random	CNN	0.909576	0.00787786	0.751067	0.0264646	0.504226	0.0349374	0.557333	0.0555538	0.527895	0.0365607
130	DRD3	SELFIES	Random	CNN	0.912727	0.00984732	0.718	0.0397257	0.528296	0.0593554	0.48	0.0876356	0.497258	0.0575165
131	DRD3	SELFIES	Random	CNN	0.900121	0.00402745	0.721867	0.0264202	0.455251	0.0183063	0.504	0.0574418	0.477163	0.031675
132	DRD3	SELFIES	Random	CNN	0.860848	0.0150498	0.721867	0.0284203	0.340919	0.032405	0.552	0.0723449	0.418705	0.0290615
133	DRD3	SELFIES	Random	CNN	0.899636	0.00704283	0.7288	0.0314294	0.456041	0.0322004	0.52	0.0695382	0.483526	0.0379375
134	DRD3	SELFIES	Random	CNN	0.910788	0.00517677	0.720533	0.0272549	0.512647	0.0312051	0.488	0.0617378	0.496983	0.0332578
135	DRD3	SELFIES	Random	CNN	0.908848	0.00429577	0.684667	0.0134396	0.498702	0.0281788	0.410667	0.0258543	0.450198	0.0253686
136	DRD3	SELFIES	Random	CNN	0.88097	0.0193241	0.737733	0.0207615	0.400797	0.0649702	0.562667	0.0380876	0.465377	0.0477728
137	DRD3	SELFIES	Random	CNN	0.915152	0.00811307	0.725333	0.0403474	0.548144	0.0662289	0.493333	0.091603	0.510939	0.0411174
138	DRD3	SELFIES	Random	CNN	0.917576	0.00254257	0.719467	0.022727	0.555158	0.0177878	0.477333	0.050173	0.511594	0.0284169
139	DRD3	SELFIES	Random	CNN	0.909091	0.0133664	0.7172	0.0178159	0.511791	0.0794377	0.482667	0.0371424	0.49319	0.0427704
140	DRD3	SELFIES	Random	CNN	0.881455	0.0101529	0.7404	0.0277211	0.396288	0.0284277	0.568	0.063442	0.464992	0.0309518
141	DRD3	SELFIES	Random	CNN	0.910061	0.0091481	0.738133	0.0246843	0.506264	0.0480914	0.528	0.0450974	0.516541	0.0447955
142	DRD3	SELFIES	Random	CNN	0.914424	0.00902522	0.704533	0.0199439	0.543923	0.0722422	0.448	0.0426667	0.48809	0.0359769
143	DRD3	SELFIES	Random	CNN	0.908606	0.00611371	0.732533	0.0411099	0.501977	0.0357752	0.517333	0.0944316	0.503654	0.0413726
144	DRD3	SELFIES	Random	CNN	0.828606	0.00662133	0.755733	0.0264814	0.300225	0.0129963	0.666667	0.0608094	0.413564	0.0221104
145	DRD3	SELFIES	Random	CNN	0.858424	0.0285752	0.757733	0.0424486	0.355259	0.0639522	0.634667	0.0728347	0.453223	0.0662494
146	DRD3	SELFIES	Random	CNN	0.886788	0.0124937	0.740933	0.0163223	0.414171	0.0433129	0.562667	0.0308689	0.475937	0.0337742
147	DRD3	SELFIES	Random	CNN	0.855515	0.0289431	0.744133	0.036252	0.344828	0.0613297	0.608	0.0496029	0.438461	0.0619677
148	DRD3	SELFIES	Random	CNN	0.835879	0.008278	0.747733	0.0129587	0.307349	0.015443	0.64	0.0238514	0.415114	0.0174716
149	DRD3	SELFIES	Random	CNN	0.887515	0.00892042	0.744933	0.0393313	0.415578	0.0251432	0.570667	0.0905882	0.47712	0.0407546
150	DRD3	SELFIES	Random	CNN	0.889939	0.0108794	0.758267	0.049464	0.430109	0.0293856	0.597333	0.117878	0.492266	0.0426951
151	DRD3	SELFIES	Random	CNN	0.884121	0.020989	0.720267	0.0228487	0.407761	0.0658772	0.52	0.0484424	0.452651	0.0438242
152	DRD3	SELFIES	Random	CNN	0.849212	0.0150927	0.725067	0.0424088	0.317938	0.0421439	0.573333	0.078202	0.408814	0.0541004
153	DRD3	SELFIES	Random	CNN	0.894061	0.00989495	0.765333	0.0405189	0.43925	0.0411171	0.608	0.080708	0.509295	0.0547245
154	DRD3	SELFIES	Random	CNN	0.892364	0.0238193	0.7428	0.0248279	0.448115	0.0814779	0.56	0.0565685	0.490614	0.0503099
[truncated: 49,561 more rows]
